# Supplementary material for: 1,2-Diiodo-4,5-dimethyl­benzene
Source: Acta Crystallogr Sect E Struct Rep Online. 2009 May 7;65(Pt 6):o1220. doi: 10.1107/S1600536809016018 (PMC2969782; doi:10.1107/S1600536809016018)
Supplement: Supplementary file 1 [file e-65-o1220-sup1.cif]

##############################################################################
###                                                                        ###
###        Electronic paper (Acta Crystallographica Section E)             ###
###                                                                        ###
##############################################################################
#                                                                            #
# This CIF contains the data in a paper accepted for publication in Acta     #
# Crystallographica Section E. It conforms to the requirements of Notes      #
# for Authors for Section E, and has been peer reviewed under the auspices   #
# of the IUCr Commission on Journals.                                        #
#                                                                            #
# Full details of the Crystallographic Information File format               #
# are given in the paper "The Crystallographic Information File (CIF):       #
# a New Standard Archive File for Crystallography" by S. R. Hall, F. H.      #
# Allen and I. D. Brown [Acta Cryst. (1991), A47, 655-685].                  #
#                                                                            #
# The current version of the core CIF dictionary is obtainable from          #
# ftp://ftp.iucr.org/pub/cif_core.dic. The current version number is 2.4.    #
#                                                                            #
# Software is freely available for graphical display of the structure(s) in  #
# this CIF.  For information consult the CIF home page http://www.iucr.org/  #
# cif/home.html                                                              #
#                                                                            #
# This file may be used for bona fide research purposes within the           #
# scientific community so long as proper attribution is given to the journal # 
# article from which it was obtained.                                        #
#                                                                            #
##############################################################################
                                             
data_global
_audit_creation_method     'WinGX routine CIF_UPDATE'
_audit_conform_dict_name     cif_core.dic
_audit_conform_dict_version     2.3
_journal_date_recd_electronic     2009-04-03
_journal_date_accepted     2009-04-28
_journal_name_full     'Acta Crystallographica, Section E'
_journal_year     2009
_journal_volume     65
_journal_issue      6
_journal_page_first     o1220
_journal_page_last     o1220
_journal_paper_category     QO
_journal_coeditor_code     IS2407
_publ_contact_author_name     'Bruce A. Hathaway'
_publ_contact_author_address
;
Department of Chemistry
Southeast Missouri State University
Cape Girardeau, MO 63701
;
_publ_contact_author_email     'bahathaway@semo.edu'
_publ_contact_author_fax     '573-986-6433'
_publ_contact_author_phone     '573-651-2370'
_publ_section_title
;
1,2-Diiodo-4,5-dimethylbenzene
;
loop_
    _publ_author_name
    _publ_author_address
    'Bruce A. Hathaway'
;
Department of Chemistry
Southeast Missouri State University
Cape Girardeau, Missouri 63701, USA
;
    'Uriah J. Kilgore'
;
Department of Chemistry
Southeast Missouri State University
Cape Girardeau, Missouri 63701, USA
;
    'Marcus R. Bond'
;
Department of Chemistry
Southeast Missouri State University
Cape Girardeau, Missouri 63701, USA
;
data_I
_audit_creation_method     'WinGX routine CIF_UPDATE'
_chemical_name_systematic
;
1,2-Diiodo-4,5-dimethylbenzene
;
_chemical_formula_moiety     'C8 H8 I2'
_chemical_formula_sum     'C8 H8 I2'
_chemical_formula_iupac     'C8 H8 I2'
_chemical_formula_weight     357.94
_chemical_melting_point_gt     365
_chemical_melting_point_lt     363
_symmetry_space_group_name_H-M     'P 21/n'
_symmetry_space_group_name_Hall     '-P 2yn'
_space_group_crystal_system     monoclinic
loop_
    _space_group_symop_operation_xyz
    'x, y, z'
    '-x+1/2, y+1/2, -z+1/2'
    '-x, -y, -z'
    'x-1/2, -y-1/2, z-1/2'
_cell_length_a     9.44580(10)
_cell_length_b     8.13340(10)
_cell_length_c     13.4562(2)
_cell_angle_alpha     90
_cell_angle_beta     110.1090(10)
_cell_angle_gamma     90
_cell_volume     970.77(2)
_cell_formula_units_Z     4
_cell_measurement_reflns_used     4493
_cell_measurement_theta_min     2.91
_cell_measurement_theta_max     34.972
_cell_measurement_temperature     298(2)
_exptl_crystal_description     prism
_exptl_crystal_colour     colorless
_exptl_crystal_size_max     0.3
_exptl_crystal_size_mid     0.2
_exptl_crystal_size_min     0.18
_exptl_crystal_density_diffrn     2.449
_exptl_crystal_density_method     'not measured'
_exptl_crystal_F_000     648
_exptl_absorpt_coefficient_mu     6.41
_exptl_absorpt_correction_type     multi-scan
_exptl_absorpt_process_details     '(SORTAV; Blessing, 1995)'
_exptl_absorpt_correction_T_min     0.184
_exptl_absorpt_correction_T_max     0.316
_exptl_special_details
;
13 C-NMR (CDCl3, 75.5 MHz): \d 140.0, 138.6, 104.0, 19.1. IR (thin film on a KBr
disk) cm-1: 2976, 2938, 1720, 1438, 1370, 1329, 1264, 1153, 1018, 864.
;
_diffrn_radiation_type     MoK\a
_diffrn_radiation_wavelength     0.71073
_diffrn_measurement_device_type     'Nonius KappaCCD'
_diffrn_measurement_device     '95mm CCD camera on \k-goniostat'
_diffrn_measurement_method     '\f and \w'
_diffrn_reflns_number     32763
_diffrn_reflns_av_R_equivalents     0.057
_diffrn_reflns_theta_min     2.98
_diffrn_reflns_theta_max     35.06
_diffrn_reflns_theta_full     35.06
_diffrn_measured_fraction_theta_max     0.987
_diffrn_measured_fraction_theta_full     0.987
_diffrn_reflns_limit_h_min     -15
_diffrn_reflns_limit_h_max     15
_diffrn_reflns_limit_k_min     -13
_diffrn_reflns_limit_k_max     13
_diffrn_reflns_limit_l_min     -21
_diffrn_reflns_limit_l_max     21
_reflns_number_total     4243
_reflns_number_gt     2520
_reflns_threshold_expression     I>2\s(I)
_refine_ls_structure_factor_coef     Fsqd
_refine_ls_matrix_type     full
_refine_ls_R_factor_gt     0.0348
_refine_ls_wR_factor_ref     0.0896
_refine_ls_goodness_of_fit_ref     1.096
_refine_ls_restrained_S_all     1.096
_refine_ls_number_reflns     4243
_refine_ls_number_parameters     94
_refine_ls_number_restraints     0
_refine_ls_hydrogen_treatment     constr
_refine_ls_weighting_scheme     calc
_refine_ls_weighting_details
         'calc w=1/[\s^2^(Fo^2^)+(0.0253P)^2^+1.2156P] where P=(Fo^2^+2Fc^2^)/3'
_refine_ls_shift/su_max     0.002
_refine_diff_density_max     0.901
_refine_diff_density_min     -0.748
_refine_ls_extinction_method     'SHELXL97 (Sheldrick, 2008)'
_refine_ls_extinction_coef     0.0069(6)
_refine_ls_extinction_expression
                                    Fc^*^=kFc[1+0.001xFc^2^\l^3^/sin(2\q)]^-1/4^
loop_
    _atom_type_symbol
    _atom_type_description
    _atom_type_scat_dispersion_real
    _atom_type_scat_dispersion_imag
    _atom_type_scat_source
    C C 0.0033 0.0016 'International Tables Vol C Tables 4.2.6.8 and 6.1.1.4'
    H H 0 0 'International Tables Vol C Tables 4.2.6.8 and 6.1.1.4'
    I I -0.4742 1.8119 'International Tables Vol C Tables 4.2.6.8 and 6.1.1.4'
_computing_data_collection     'COLLECT (Hooft, 1998)'
_computing_cell_refinement     'SCALEPACK (Otwinowski & Minor, 1997)'
_computing_data_reduction     'SCALEPACK and DENZO (Otwinowski & Minor, 1997)'
_computing_structure_solution     'SHELXS97 (Sheldrick, 2008)'
_computing_structure_refinement     'SHELXL97 (Sheldrick, 2008)'
_computing_molecular_graphics     'ORTEP-3 (Farrugia, 1997)'
_computing_publication_material     'WinGX (Farrugia, 1999)'
loop_
    _atom_site_type_symbol
    _atom_site_label
    _atom_site_fract_x
    _atom_site_fract_y
    _atom_site_fract_z
    _atom_site_U_iso_or_equiv
    _atom_site_adp_type
    _atom_site_calc_flag
    _atom_site_refinement_flags
    _atom_site_occupancy
    _atom_site_disorder_assembly
    _atom_site_disorder_group
    I I1 0.60697(3) 0.54314(4) 0.23538(2) 0.06585(12) Uani d . 1 . .
    I I2 0.74073(3) 0.78802(4) 0.48114(2) 0.06329(11) Uani d . 1 . .
    C C1 0.4696(4) 0.6067(4) 0.3230(3) 0.0443(7) Uani d . 1 . .
    C C2 0.5208(4) 0.6956(4) 0.4163(3) 0.0432(7) Uani d . 1 . .
    C C3 0.4222(4) 0.7288(4) 0.4696(3) 0.0472(7) Uani d . 1 . .
    H H3 0.4573 0.7864 0.5331 0.057 Uiso calc R 1 . .
    C C4 0.2729(4) 0.6790(4) 0.4315(3) 0.0465(7) Uani d . 1 . .
    C C5 0.2204(4) 0.5941(4) 0.3360(3) 0.0478(7) Uani d . 1 . .
    C C6 0.3202(4) 0.5567(5) 0.2835(3) 0.0484(8) Uani d . 1 . .
    H H6 0.2861 0.497 0.2208 0.058 Uiso calc R 1 . .
    C C41 0.1722(5) 0.7162(6) 0.4942(4) 0.0655(11) Uani d . 1 . .
    H H41A 0.0932 0.7893 0.4546 0.098 Uiso calc R 1 . .
    H H41B 0.2302 0.7671 0.56 0.098 Uiso calc R 1 . .
    H H41C 0.1289 0.6158 0.5082 0.098 Uiso calc R 1 . .
    C C51 0.0575(5) 0.5410(6) 0.2889(4) 0.0686(11) Uani d . 1 . .
    H H51A 0.0313 0.476 0.3395 0.103 Uiso calc R 1 . .
    H H51B 0.0438 0.477 0.2263 0.103 Uiso calc R 1 . .
    H H51C -0.0061 0.6364 0.2708 0.103 Uiso calc R 1 . .
loop_
    _atom_site_aniso_label
    _atom_site_aniso_U_11
    _atom_site_aniso_U_22
    _atom_site_aniso_U_33
    _atom_site_aniso_U_12
    _atom_site_aniso_U_13
    _atom_site_aniso_U_23
    I1 0.06034(17) 0.0866(2) 0.05987(17) 0.00565(14) 0.03258(13) -0.00308(14)
    I2 0.04658(14) 0.06653(19) 0.06980(19) -0.01353(11) 0.01107(11) -0.00086(13)
    C1 0.0471(16) 0.0459(17) 0.0444(16) -0.0011(14) 0.0215(13) 0.0011(13)
    C2 0.0424(15) 0.0438(17) 0.0406(15) -0.0035(13) 0.0106(12) 0.0038(13)
    C3 0.0541(18) 0.0462(18) 0.0394(15) -0.0009(15) 0.0137(13) -0.0036(14)
    C4 0.0478(17) 0.0467(18) 0.0489(17) 0.0030(14) 0.0217(14) 0.0042(14)
    C5 0.0437(16) 0.0456(18) 0.0529(18) -0.0012(14) 0.0152(14) 0.0045(14)
    C6 0.0485(18) 0.0529(19) 0.0411(16) -0.0062(15) 0.0119(13) -0.0046(14)
    C41 0.068(3) 0.075(3) 0.067(2) 0.005(2) 0.041(2) 0.000(2)
    C51 0.046(2) 0.073(3) 0.083(3) -0.007(2) 0.0168(19) -0.006(2)
_geom_special_details
;
All e.s.d.'s (except the e.s.d. in the dihedral angle between two l.s. planes)
are estimated using the full covariance matrix. The cell e.s.d.'s are taken
into account individually in the estimation of e.s.d.'s in distances, angles
and torsion angles; correlations between e.s.d.'s in cell parameters are only
used when they are defined by crystal symmetry. An approximate (isotropic)
treatment of cell e.s.d.'s is used for estimating e.s.d.'s involving l.s.
planes.
Mean plane calculation for molecule: m1 = -0.09103(0.00034) m2 =
0.84014(0.00006) m3 = -0.53468(0.00010) D = 1.69893(0.00184) Atom d s d/s
(d/s)**2 I1 * -0.0006 0.0003 - 1.888 3.565 I2 * 0.0008 0.0003 2.741 7.511 C1 *
-0.0032 0.0034 - 0.919 0.844 C2 * -0.0310 0.0033 - 9.414 88.619 C3 * -0.0569
0.0035 - 16.075 258.411 C4 * -0.0270 0.0036 - 7.562 57.183 C5 * 0.0431 0.0036
11.962 143.098 C6 * 0.0336 0.0037 9.187 84.400 C41 * -0.0843 0.0048 - 17.682
312.643 C51 * 0.1187 0.0049 24.074 579.539 ============ Sum((d/s)**2) for
starred atoms 1535.813 Chi-squared at 95% for 7 degrees of freedom: 14.10 The
group of atoms deviates significantly from planarity
;
loop_
    _geom_bond_atom_site_label_1
    _geom_bond_atom_site_label_2
    _geom_bond_site_symmetry_2
    _geom_bond_distance
    _geom_bond_publ_flag
    I1 C1 . 2.097(3) no
    I2 C2 . 2.097(3) no
    C1 C2 . 1.384(5) no
    C1 C6 . 1.386(5) no
    C2 C3 . 1.384(5) no
    C3 C4 . 1.385(5) no
    C3 H3 . 0.93 no
    C4 C41 . 1.504(5) no
    C41 H41A . 0.96 no
    C41 H41B . 0.96 no
    C41 H41C . 0.96 no
    C4 C5 . 1.391(5) no
    C5 C51 . 1.512(5) no
    C51 H51A . 0.96 no
    C51 H51B . 0.96 no
    C51 H51C . 0.96 no
    C5 C6 . 1.392(5) no
    C6 H6 . 0.93 no
loop_
    _geom_contact_atom_site_label_1
    _geom_contact_atom_site_label_2
    _geom_contact_distance
    _geom_contact_site_symmetry_1
    _geom_contact_site_symmetry_2
    _geom_contact_publ_flag
    I1 I2 4.1737(3) 1_555 4_575 no
    I1 I2 4.2126(4) 1_555 2_645 no
loop_
    _geom_angle_atom_site_label_1
    _geom_angle_atom_site_label_2
    _geom_angle_atom_site_label_3
    _geom_angle_site_symmetry_1
    _geom_angle_site_symmetry_3
    _geom_angle
    _geom_angle_publ_flag
    C2 C1 C6 . . 119.6(3) no
    C2 C1 I1 . . 123.2(2) no
    C6 C1 I1 . . 117.2(2) no
    C1 C2 C3 . . 119.0(3) no
    C1 C2 I2 . . 123.5(2) no
    C3 C2 I2 . . 117.5(2) no
    C2 C3 C4 . . 122.1(3) no
    C2 C3 H3 . . 118.9 no
    C4 C3 H3 . . 118.9 no
    C3 C4 C5 . . 118.8(3) no
    C3 C4 C41 . . 119.5(3) no
    C4 C41 H41A . . 109.5 no
    C4 C41 H41B . . 109.5 no
    H41A C41 H41B . . 109.5 no
    C4 C41 H41C . . 109.5 no
    H41A C41 H41C . . 109.5 no
    H41B C41 H41C . . 109.5 no
    C5 C4 C41 . . 121.7(4) no
    C4 C5 C6 . . 119.2(3) no
    C4 C5 C51 . . 121.2(4) no
    C5 C51 H51A . . 109.5 no
    C5 C51 H51B . . 109.5 no
    H51A C51 H51B . . 109.5 no
    C5 C51 H51C . . 109.5 no
    H51A C51 H51C . . 109.5 no
    H51B C51 H51C . . 109.5 no
    C6 C5 C51 . . 119.6(4) no
    C1 C6 C5 . . 121.3(3) no
    C1 C6 H6 . . 119.4 no
    C5 C6 H6 . . 119.4 no
