# Supplementary material for: 1,2-Diiodo-4,5-dimethyl­benzene
Source: Acta Crystallogr Sect E Struct Rep Online. 2009 May 7;65(Pt 6):o1220. doi: 10.1107/S1600536809016018 (PMC2969782; doi:10.1107/S1600536809016018)
Supplement: Supplementary file 2 [file e-65-o1220-Isup2.hkl]

#
# h,k,l, Fc-squared, Fo-squared, sigma(Fo-squared) and status flag
#
data_I
_shelx_title ' kilgore3 in P 21/n'
_shelx_refln_list_code          4
_shelx_F_calc_maximum      195.40
_exptl_crystal_F_000       648.00
_reflns_d_resolution_high  0.6187
 
loop_
 _symmetry_equiv_pos_as_xyz
 'x, y, z'
 '-x+1/2, y+1/2, -z+1/2'
 '-x, -y, -z'
 'x-1/2, -y-1/2, z-1/2'
 
_cell_length_a     9.4458
_cell_length_b     8.1334
_cell_length_c    13.4562
_cell_angle_alpha  90.000
_cell_angle_beta  110.109
_cell_angle_gamma  90.000
 
_shelx_F_squared_multiplier     1.000
 
loop_
 _refln_index_h
 _refln_index_k
 _refln_index_l
 _refln_F_squared_calc
 _refln_F_squared_meas
 _refln_F_squared_sigma
 _refln_observed_status
   2   0   0    17502.69    19282.67    459.73 o
   4   0   0     2081.59     2386.98     35.05 o
   6   0   0    17933.25    17130.68    309.80 o
   8   0   0     5055.12     5057.06     86.27 o
  10   0   0       49.86       34.34     16.17 o
  12   0   0      106.64      104.02     16.60 o
  14   0   0       93.99       12.93     12.99 o
   2   1   0     4105.95     4330.75     59.60 o
   3   1   0     2995.56     3086.52     36.05 o
   4   1   0      712.69      846.18     10.87 o
   5   1   0     9080.84     8957.48    101.84 o
   6   1   0      109.44      131.92      4.58 o
   7   1   0      215.96      225.79      6.13 o
   8   1   0      726.45      758.90     13.09 o
   9   1   0      481.08      477.81     12.76 o
  10   1   0      416.81      440.35     12.35 o
  11   1   0      179.19      189.36     12.00 o
  12   1   0       41.02       39.54     13.22 o
  13   1   0       68.86       44.90     13.58 o
  14   1   0       28.85       34.58     16.71 o
   0   2   0      759.70      845.78     14.86 o
   1   2   0     5596.42     5724.80     74.25 o
   2   2   0    27264.26    29066.93    544.50 o
   3   2   0    17026.29    17788.40    250.79 o
   4   2   0    35007.21    35100.44    565.47 o
   5   2   0     3991.84     4078.76     50.59 o
   6   2   0      973.48     1016.29     14.48 o
   7   2   0       34.24       51.08      3.36 o
   8   2   0      616.65      630.35     12.36 o
   9   2   0      213.48      221.69      8.05 o
  10   2   0     1374.12     1433.92     31.07 o
  11   2   0      165.27      147.31     10.47 o
  12   2   0      189.87      158.10     12.60 o
  13   2   0        0.01        9.31      8.72 o
  14   2   0        2.91        8.33     10.66 o
   1   3   0     3059.81     3208.92     45.18 o
   2   3   0     6050.78     5983.83     72.88 o
   3   3   0     4987.15     5185.76     76.64 o
   4   3   0     2348.72     2337.79     33.57 o
   5   3   0      806.49      762.71     13.37 o
   6   3   0     2250.82     2324.82     31.17 o
   7   3   0      384.58      436.60     11.13 o
   8   3   0      316.80      307.29      9.88 o
   9   3   0      905.38      899.20     19.86 o
  10   3   0        1.67       20.72      7.15 o
  11   3   0       14.79       16.86      9.74 o
  12   3   0       43.71       48.60     19.90 o
  13   3   0        9.90        7.62      7.74 o
   0   4   0    14782.61    15362.77    309.06 o
   1   4   0    20603.07    20964.05    299.41 o
   2   4   0     1941.81     1992.96     25.49 o
   3   4   0      272.34      286.23      7.39 o
   4   4   0      124.33      134.76      4.57 o
   5   4   0     1315.56     1257.05     21.50 o
   6   4   0     2814.38     2660.07     50.41 o
   7   4   0     5626.94     5642.89    100.35 o
   8   4   0      644.29      586.37     17.22 o
   9   4   0      191.80      190.23     12.11 o
  10   4   0       53.29       73.61      8.35 o
  11   4   0       10.76        8.06      9.53 o
  12   4   0       92.54      105.88     14.84 o
  13   4   0       30.87        5.21      5.89 o
   1   5   0       76.91      102.25      4.78 o
   2   5   0     3767.91     3677.49     65.23 o
   3   5   0      123.15      141.74      5.14 o
   4   5   0      686.62      652.35     14.44 o
   5   5   0      686.06      679.67     12.45 o
   6   5   0      781.53      761.33     18.64 o
   7   5   0      111.22      113.05     14.26 o
   8   5   0      193.40      178.43      9.68 o
   9   5   0       38.55       30.01      7.12 o
  10   5   0       32.53       26.71     10.17 o
  11   5   0      101.56       82.25     11.35 o
  12   5   0       15.99       16.42     11.82 o
  13   5   0       20.55       12.22     12.69 o
   0   6   0      373.67      370.35     13.94 o
   1   6   0     1506.78     1514.24     24.56 o
   2   6   0       98.57      120.49      8.70 o
   3   6   0     8577.11     8638.92    156.13 o
   4   6   0       19.57       45.38      8.24 o
   5   6   0     1970.50     2041.56     51.40 o
   6   6   0       40.33       45.62      5.91 o
   7   6   0       55.18       42.21      8.78 o
   8   6   0       41.16       17.31     10.27 o
   9   6   0      221.09      201.02     12.17 o
  10   6   0       22.15       12.33      9.44 o
  11   6   0      264.85      290.31     19.44 o
  12   6   0        6.28        8.15      8.65 o
   1   7   0      102.31       90.07      6.50 o
   2   7   0     1257.26     1294.00     23.56 o
   3   7   0       12.42       26.56      5.63 o
   4   7   0      212.91      226.68     12.19 o
   5   7   0      221.08      222.41     10.13 o
   6   7   0        8.15        6.02      5.36 o
   7   7   0      107.29       99.05     13.73 o
   8   7   0      121.65      109.31     18.72 o
   9   7   0       18.49        7.42      6.05 o
  10   7   0       46.62       15.73     11.53 o
  11   7   0       35.80       22.55     12.44 o
  12   7   0        0.06        6.22      8.21 o
   0   8   0      771.47      690.02     21.25 o
   1   8   0     1858.11     1946.10     35.36 o
   2   8   0      109.97      101.59      5.67 o
   3   8   0      141.88      137.20      7.07 o
   4   8   0        0.95        6.03      6.75 o
   5   8   0      414.87      394.32     20.78 o
   6   8   0       25.25       10.47      8.30 o
   7   8   0      476.06      525.77     22.97 o
   8   8   0       22.82        9.37      9.25 o
   9   8   0       58.29       45.93     18.47 o
  10   8   0        2.47       10.70     13.01 o
  11   8   0       12.94        6.55      7.89 o
   1   9   0       22.91       24.05      7.23 o
   2   9   0        9.05       19.53      7.70 o
   3   9   0      109.02      132.82     10.96 o
   4   9   0       80.28       79.18     11.88 o
   5   9   0        3.96        8.49      7.20 o
   6   9   0       93.87      106.73     14.23 o
   7   9   0        1.19        5.76      7.25 o
   8   9   0        7.30        9.08     10.56 o
   9   9   0       18.85        4.97      4.54 o
  10   9   0       22.20        8.43     10.43 o
   0  10   0       38.50       29.53     10.91 o
   1  10   0       39.81       30.13     12.85 o
   2  10   0       84.45       83.74      8.76 o
   3  10   0       48.74       63.06      8.82 o
   4  10   0      225.06      210.76     13.82 o
   5  10   0       53.00       69.33     16.01 o
   6  10   0        6.60        9.61     11.44 o
   7  10   0       12.13       12.85     12.01 o
   8  10   0        7.22       24.18     14.76 o
   9  10   0       22.03       13.01     12.59 o
   1  11   0        8.42        7.51      6.74 o
   2  11   0        7.39       19.48      9.90 o
   3  11   0       14.45       16.88     13.58 o
   4  11   0        7.41        9.10     10.69 o
   5  11   0        4.69        7.86      9.42 o
   6  11   0        9.71       17.71     17.08 o
   7  11   0        2.61        5.16      6.86 o
   0  12   0       48.96       29.36     17.94 o
   1  12   0        0.75        5.56      6.07 o
   2  12   0        6.25        9.08     10.99 o
   3  12   0        0.05       12.23     11.08 o
   4  12   0        4.16        7.68     10.08 o
   5  12   0        1.32        9.51      9.73 o
   1  13   0        0.89        7.46      9.92 o
 -13   0   1        6.85       22.84     17.10 o
 -11   0   1      848.31      827.52     32.31 o
  -9   0   1      582.00      625.68     22.79 o
  -7   0   1     2491.33     2377.35     47.02 o
  -5   0   1     4868.27     5068.95     75.00 o
  -3   0   1    12951.50    13151.19    228.25 o
   1   0   1    11895.37    12419.55    498.98 o
   3   0   1    13578.17    13198.28    193.60 o
   5   0   1      327.92      335.16      8.52 o
   7   0   1     9322.71     9469.78    142.37 o
   9   0   1      342.37      359.09     19.89 o
  11   0   1       10.11        8.07      7.55 o
  13   0   1      179.53      191.36     23.38 o
 -14   1   1        2.99        7.01      9.12 o
 -13   1   1       65.08       70.53     12.73 o
 -12   1   1      116.86      101.07     12.12 o
 -11   1   1      263.96      284.73     12.72 o
 -10   1   1       52.84       73.69      7.41 o
  -9   1   1     2713.59     2778.72     39.32 o
  -8   1   1      659.87      644.85     14.95 o
  -7   1   1     3744.14     3665.59     46.17 o
  -6   1   1     7164.95     7095.22     85.02 o
  -5   1   1     6499.05     6306.70     75.36 o
  -4   1   1     6145.90     6082.84     68.34 o
  -3   1   1    27025.34    27604.70    444.94 o
  -2   1   1    15994.56    16535.81    260.19 o
   0   1   1      190.27       81.60     10.05 o
   1   1   1     4240.04     4290.84     57.18 o
   3   1   1    16180.44    16205.15    198.18 o
   4   1   1     2619.44     2634.54     29.19 o
   5   1   1    11298.73    11046.90    129.65 o
   6   1   1      900.62      878.31     13.72 o
   7   1   1     3178.01     3139.65     42.30 o
   8   1   1     1936.06     1950.69     28.17 o
   9   1   1      732.05      735.10     17.46 o
  10   1   1      113.20      102.22     10.70 o
  11   1   1      237.82      247.03     11.86 o
  12   1   1       14.90        5.26      5.65 o
  13   1   1       81.20       29.22     21.95 o
  14   1   1        0.30        4.34      5.85 o
 -14   2   1       35.32       17.10     14.83 o
 -13   2   1       96.47      102.77     18.32 o
 -12   2   1       10.70       28.45      9.27 o
 -11   2   1        5.47        7.88      6.76 o
 -10   2   1        0.64       23.47      7.33 o
  -9   2   1      101.81      102.62      5.91 o
  -8   2   1      926.63      951.23     16.40 o
  -7   2   1     6067.74     6033.79     93.60 o
  -6   2   1     1102.26     1075.04     14.92 o
  -5   2   1      386.97      420.96      7.84 o
  -4   2   1      851.33      736.49     10.48 o
  -3   2   1    11690.32    12497.13    156.67 o
  -2   2   1       77.05       79.69      2.11 o
  -1   2   1     7812.24     8062.64     98.41 o
   0   2   1    19137.01    20262.83    460.85 o
   1   2   1       67.97       90.12      2.07 o
   2   2   1     1691.66     1792.87     23.90 o
   3   2   1    11475.06    11542.89    135.83 o
   4   2   1     2683.27     2591.53     30.89 o
   5   2   1     1780.62     1865.09     24.36 o
   6   2   1        3.87       13.76      4.63 o
   7   2   1      308.11      298.31      7.35 o
   8   2   1       82.53       75.25      5.54 o
   9   2   1      789.40      847.13     17.61 o
  10   2   1      336.35      348.54     12.02 o
  11   2   1      410.21      428.15     21.07 o
  12   2   1       77.00       48.98     15.01 o
  13   2   1       18.15       11.05      9.73 o
 -14   3   1        6.26       10.01     11.88 o
 -13   3   1      162.46      190.45     16.68 o
 -12   3   1        2.83       10.43     11.93 o
 -11   3   1      302.37      331.77     13.72 o
 -10   3   1      406.93      386.43     12.94 o
  -9   3   1      178.71      184.46      8.80 o
  -8   3   1     2164.34     2089.28     40.95 o
  -7   3   1     2882.47     2920.74     42.06 o
  -6   3   1      189.41      197.92      8.35 o
  -5   3   1    14950.38    14819.05    208.19 o
  -4   3   1      441.00      407.66     11.82 o
  -3   3   1     2489.25     2555.80     37.66 o
  -2   3   1    28931.26    28775.45    540.40 o
  -1   3   1      766.50      865.81     10.98 o
   0   3   1     2734.59     2632.15     30.40 o
   1   3   1    30047.89    31585.32    509.15 o
   2   3   1        3.14       13.36      1.92 o
   3   3   1    13758.55    13926.32    230.19 o
   4   3   1     8346.25     8123.17    126.72 o
   5   3   1      232.87      235.69      9.32 o
   6   3   1     3640.66     3509.98     49.31 o
   7   3   1     1046.50     1108.61     21.88 o
   8   3   1        0.10        2.30      2.21 o
   9   3   1     1475.41     1538.47     44.46 o
  10   3   1       52.18       65.43      8.23 o
  11   3   1       21.42       20.07     10.20 o
  12   3   1       52.96       33.28     11.60 o
  13   3   1        5.40        8.55     11.04 o
 -13   4   1        0.20        8.35     10.59 o
 -12   4   1      181.35      155.12     15.77 o
 -11   4   1       51.55       48.02     10.55 o
 -10   4   1      550.04      563.68     15.61 o
  -9   4   1       13.34       25.26      6.40 o
  -8   4   1       84.88      106.66     11.53 o
  -7   4   1      223.88      187.43      8.75 o
  -6   4   1       16.51       20.98      3.75 o
  -5   4   1       12.71       17.23      4.44 o
  -4   4   1     6002.96     6042.67    121.18 o
  -3   4   1      633.34      679.27     11.98 o
  -2   4   1       82.79      139.94      5.22 o
  -1   4   1     1477.45     1543.17     21.77 o
   0   4   1    13202.95    13482.90    184.93 o
   1   4   1     1497.77     1602.30     22.58 o
   2   4   1        5.74       28.77      3.47 o
   3   4   1      542.98      519.70     10.84 o
   4   4   1      590.46      578.78     11.97 o
   5   4   1       51.96       56.65      4.28 o
   6   4   1     2670.06     2726.30     47.86 o
   7   4   1      549.40      576.29     14.68 o
   8   4   1     1266.57     1309.43     27.25 o
   9   4   1       15.10       14.69     10.22 o
  10   4   1       22.77       19.46      9.12 o
  11   4   1        3.02        7.33      8.84 o
  12   4   1       86.14      107.73     12.91 o
  13   4   1       18.75        7.40      9.72 o
 -13   5   1        0.51        7.39      9.71 o
 -12   5   1       97.35      121.29     15.23 o
 -11   5   1        3.39       15.33     10.90 o
 -10   5   1      250.28      262.44     13.50 o
  -9   5   1      877.69      910.89     24.18 o
  -8   5   1      772.24      793.82     27.87 o
  -7   5   1      187.70      190.14     10.70 o
  -6   5   1     2314.18     2137.66     49.68 o
  -5   5   1      376.35      331.29     10.94 o
  -4   5   1     5852.46     5565.93    110.93 o
  -3   5   1     5472.55     5561.28     85.75 o
  -2   5   1     3721.56     3488.00     53.11 o
  -1   5   1     5905.49     6026.88     88.99 o
   0   5   1     4793.91     4715.25     64.94 o
   1   5   1      830.74      734.38     13.88 o
   2   5   1     7592.92     7693.94    107.72 o
   3   5   1       57.99       73.75      4.18 o
   4   5   1     1477.10     1417.40     30.68 o
   5   5   1     3652.29     3805.29     57.36 o
   6   5   1     1241.45     1212.32     32.19 o
   7   5   1      334.30      340.80     12.82 o
   8   5   1      434.57      405.66     17.67 o
   9   5   1        0.24        4.69      4.20 o
  10   5   1      109.27       86.83     20.87 o
  11   5   1      128.74      115.20     12.30 o
  12   5   1        3.06        9.71     11.95 o
 -12   6   1       35.10       47.09     14.58 o
 -11   6   1       30.35       60.86     13.52 o
 -10   6   1        0.33        7.89      9.56 o
  -9   6   1       93.61       51.05     15.37 o
  -8   6   1      549.69      529.90     26.17 o
  -7   6   1      156.04      157.98     18.10 o
  -6   6   1      540.26      557.09     20.05 o
  -5   6   1       62.25       64.60      7.80 o
  -4   6   1      941.07      924.55     40.35 o
  -3   6   1       84.35       99.67      5.45 o
  -2   6   1       36.78       31.98      6.79 o
  -1   6   1        0.15        7.37      2.13 o
   0   6   1     2436.04     2555.99     37.00 o
   1   6   1        7.04       10.96      4.00 o
   2   6   1      820.26      879.66     23.85 o
   3   6   1       74.70       64.41      4.77 o
   4   6   1     2464.40     2495.97     95.37 o
   5   6   1      245.36      242.12      8.68 o
   6   6   1        0.05        7.49      8.25 o
   7   6   1        5.46       21.13     11.64 o
   8   6   1      159.49      165.59     11.14 o
   9   6   1       25.70       29.82      8.39 o
  10   6   1      226.28      241.91     22.21 o
  11   6   1       11.14       26.40     13.30 o
  12   6   1       46.99       50.61     29.55 o
 -12   7   1       35.31       55.07     30.60 o
 -11   7   1       19.37        8.39      9.00 o
 -10   7   1       60.04       45.47     10.74 o
  -9   7   1       82.46       49.17     15.71 o
  -8   7   1      308.81      259.71     25.47 o
  -7   7   1        3.39        6.12      5.70 o
  -6   7   1     1107.58     1118.04     32.87 o
  -5   7   1      183.67      191.70      9.47 o
  -4   7   1     1427.73     1300.38     30.67 o
  -3   7   1      351.82      365.47     12.47 o
  -2   7   1     1205.10     1269.73     22.03 o
  -1   7   1      631.13      634.63     13.81 o
   0   7   1     1390.18     1393.23     25.43 o
   1   7   1      390.82      464.10     14.48 o
   2   7   1     2555.24     2481.47     39.51 o
   3   7   1      261.96      283.58     12.77 o
   4   7   1      806.54      869.21     22.78 o
   5   7   1      278.22      268.10     12.34 o
   6   7   1      404.27      416.97     15.65 o
   7   7   1       34.55       20.09     15.68 o
   8   7   1      310.88      315.75     19.83 o
   9   7   1       95.19       83.11     15.09 o
  10   7   1      140.56      143.35     15.66 o
  11   7   1        1.28       10.39     13.31 o
 -11   8   1       50.72       15.03     17.60 o
 -10   8   1       15.81       18.07     13.43 o
  -9   8   1       31.41       32.53     12.34 o
  -8   8   1        0.04       12.69      8.41 o
  -7   8   1        5.49        7.94      9.01 o
  -6   8   1       28.14       18.63      8.75 o
  -5   8   1      168.00      160.00     11.86 o
  -4   8   1      130.95      136.82      8.50 o
  -3   8   1      247.98      222.22      8.30 o
  -2   8   1        2.60       34.72      6.40 o
  -1   8   1       18.79       26.25      6.82 o
   0   8   1      321.30      351.32     13.96 o
   1   8   1       68.80       52.34      5.65 o
   2   8   1        0.05        1.88      2.03 o
   3   8   1       15.88        5.89      3.96 o
   4   8   1      122.88      134.85     17.58 o
   5   8   1      112.51      107.07     10.31 o
   6   8   1      139.71      144.24     16.47 o
   7   8   1      142.14      185.33     16.46 o
   8   8   1       40.29       14.84      8.90 o
   9   8   1       63.51       29.51     17.47 o
  10   8   1        0.85        7.09      9.01 o
  11   8   1        5.43        8.74     10.42 o
 -10   9   1       58.79       60.51     18.34 o
  -9   9   1        0.16        8.85     10.87 o
  -8   9   1       98.05       87.44     19.23 o
  -7   9   1        8.03       17.26     10.45 o
  -6   9   1       47.02       49.26     14.19 o
  -5   9   1      191.59      189.37     13.05 o
  -4   9   1       82.95       98.82     10.15 o
  -3   9   1        4.32        5.30      5.06 o
  -2   9   1      755.94      748.58     23.82 o
  -1   9   1       27.64       26.53      6.01 o
   0   9   1      184.15      202.32     11.08 o
   1   9   1      191.47      220.59     14.71 o
   2   9   1      105.05      118.42      8.80 o
   3   9   1       86.93       83.94      9.88 o
   4   9   1      457.90      468.08     18.98 o
   5   9   1        0.69       14.19     12.36 o
   6   9   1      204.31      230.11     18.05 o
   7   9   1       13.17       11.35      9.99 o
   8   9   1       52.02       63.10     14.96 o
   9   9   1       11.40        3.30      4.06 o
  10   9   1       16.01       39.42     19.40 o
  -9  10   1       15.94        6.56      7.58 o
  -8  10   1        0.95        6.59      8.23 o
  -7  10   1       47.01       38.71     13.46 o
  -6  10   1        0.13        7.70      8.33 o
  -5  10   1       14.60        9.57     10.89 o
  -4  10   1       41.66       26.42     12.21 o
  -3  10   1       15.75       15.64      8.84 o
  -2  10   1       13.07        4.08      4.44 o
  -1  10   1       40.66       33.74      7.68 o
   0  10   1        1.73        6.59      5.99 o
   1  10   1        0.01        9.92      7.16 o
   2  10   1       18.52       27.96     10.41 o
   3  10   1       33.38       34.03     17.49 o
   4  10   1        0.25        8.88     10.73 o
   5  10   1       29.48       42.00     11.63 o
   6  10   1        1.63       11.29      9.98 o
   7  10   1        0.48        6.26      7.13 o
   8  10   1        0.03        5.96      8.03 o
   9  10   1       15.48       39.32     22.87 o
  -8  11   1        6.97        7.09      9.08 o
  -7  11   1       12.92        6.06      7.88 o
  -6  11   1       26.30       23.08     13.35 o
  -5  11   1       26.24        5.83      7.52 o
  -4  11   1       56.75       44.90     11.85 o
  -3  11   1       21.37       15.95     11.08 o
  -2  11   1        2.95        7.29      6.75 o
  -1  11   1       70.25       63.73     18.93 o
   0  11   1       25.38       20.51      8.66 o
   1  11   1       27.45       30.16      9.65 o
   2  11   1       59.08       33.78      9.70 o
   3  11   1       55.69       36.28     17.31 o
   4  11   1       10.09        9.46     11.04 o
   5  11   1       23.41       12.96     16.80 o
   6  11   1        2.23       10.53     13.68 o
   7  11   1        9.84       10.30     12.22 o
  -6  12   1        2.30        3.57      4.72 o
  -5  12   1        1.92        6.46      8.45 o
  -4  12   1       11.46       23.11     18.73 o
  -3  12   1        0.74        8.47     10.63 o
  -2  12   1        0.22        5.08      5.70 o
  -1  12   1        2.26        5.82      6.31 o
   0  12   1        1.03        7.29      7.73 o
   1  12   1        7.46        7.78      9.33 o
   2  12   1        0.21       18.77     16.04 o
   3  12   1        0.02       10.28     13.40 o
   4  12   1        0.06        5.54      7.27 o
   5  12   1        4.96        7.52      9.73 o
  -2  13   1        0.57        4.12      5.16 o
  -1  13   1       11.51        6.34      7.83 o
   0  13   1        0.14        6.53      7.01 o
   1  13   1        8.38        5.99      8.32 o
 -14   0   2        1.75       12.61     16.41 o
 -12   0   2      560.93      559.16     28.16 o
 -10   0   2     3045.63     3229.67     67.44 o
  -8   0   2      436.14      440.82     15.36 o
  -6   0   2     3057.28     2996.02     46.49 o
   0   0   2        3.91       27.02      2.43 o
   4   0   2    35183.71    32885.45    527.21 o
   6   0   2      339.69      345.55      9.25 o
   8   0   2      598.77      571.84     14.09 o
  10   0   2     1032.47     1033.08     33.22 o
  12   0   2       93.86       69.02     29.73 o
 -14   1   2       26.32       33.21     14.31 o
 -13   1   2       26.48       16.08     11.93 o
 -12   1   2       61.53       83.36     13.81 o
 -11   1   2       14.24        9.49      6.91 o
 -10   1   2       30.30       37.73      6.15 o
  -9   1   2     1653.04     1655.25     26.46 o
  -8   1   2       48.28       57.74      5.08 o
  -7   1   2       67.57       98.26      9.13 o
  -6   1   2      856.52      913.82     12.29 o
  -5   1   2     9395.86     9350.64    109.66 o
  -4   1   2        1.68       12.32      1.56 o
  -3   1   2    10328.31    10833.69    149.99 o
  -2   1   2     2970.72     2920.21     38.84 o
  -1   1   2     5041.29     5138.82     56.55 o
   0   1   2     8763.45     9002.56    103.77 o
   2   1   2      175.45      219.95      4.25 o
   3   1   2     4018.42     4166.85     50.09 o
   4   1   2     8111.91     8166.30     92.77 o
   5   1   2     2629.47     2447.77     30.16 o
   6   1   2     2718.15     2777.68     32.54 o
   7   1   2      159.30      199.11      6.36 o
   8   1   2      232.22      241.74      7.32 o
   9   1   2      724.58      722.47     14.16 o
  10   1   2      290.75      317.43     10.73 o
  11   1   2       16.50       27.72     10.18 o
  12   1   2       99.30       89.70     14.42 o
  13   1   2        2.72        7.33      9.30 o
 -14   2   2      125.55       71.99     15.88 o
 -13   2   2       32.22       17.95     11.09 o
 -12   2   2       76.14       63.18     14.12 o
 -11   2   2        2.81        6.97      6.38 o
 -10   2   2      101.53      109.03      8.00 o
  -9   2   2      282.85      289.79     10.27 o
  -8   2   2     4000.98     3945.40     62.59 o
  -7   2   2     5198.78     5274.46     66.42 o
  -6   2   2    11389.28    11252.50    145.94 o
  -5   2   2      132.93      138.67      4.00 o
  -4   2   2      192.32      219.43      5.17 o
  -3   2   2      695.73      738.64     11.50 o
  -2   2   2    14789.52    14782.43    211.43 o
  -1   2   2    12689.70    12539.65    159.14 o
   1   2   2    14031.31    14582.74    193.84 o
   2   2   2     5406.91     5595.85     62.54 o
   3   2   2      122.35      139.42      3.62 o
   4   2   2      637.65      685.68     12.68 o
   5   2   2      813.74      804.99     11.86 o
   6   2   2     8819.02     8722.24    106.81 o
   7   2   2     1778.24     1754.96     25.45 o
   8   2   2     1850.74     1749.90     28.69 o
   9   2   2       10.90       10.73      4.36 o
  10   2   2       16.88       18.99      7.46 o
  11   2   2        0.09        5.77      5.95 o
  12   2   2      112.39      135.75     14.41 o
  13   2   2        2.99        7.07      9.34 o
 -14   3   2        0.77        5.91      6.72 o
 -13   3   2       88.24       77.79     12.49 o
 -12   3   2       16.30       10.76      9.73 o
 -11   3   2      163.11      186.58     10.82 o
 -10   3   2      250.86      249.92      9.53 o
  -9   3   2      138.51      122.75      7.75 o
  -8   3   2      349.35      366.88     10.51 o
  -7   3   2      125.59      150.40      8.02 o
  -6   3   2     2008.45     2041.69     28.94 o
  -5   3   2     3286.43     3105.75     48.35 o
  -4   3   2       94.98       85.96      4.33 o
  -3   3   2     3254.66     3284.00     48.23 o
  -2   3   2     5947.07     5994.45     71.99 o
  -1   3   2     6556.13     6638.90     75.50 o
   0   3   2      681.37      680.06      9.06 o
   1   3   2     1401.68     1355.95     18.15 o
   2   3   2     7961.49     8099.91    106.92 o
   3   3   2      566.99      548.79      8.74 o
   4   3   2       53.40       43.04      3.24 o
   5   3   2     5187.93     5150.47     72.05 o
   6   3   2        3.36       15.67      4.61 o
   7   3   2      440.19      439.80      9.23 o
   8   3   2     1116.94     1185.73     19.11 o
   9   3   2        7.06       15.31      6.22 o
  10   3   2      201.51      228.52     12.70 o
  11   3   2      223.74      249.63     12.30 o
  12   3   2       14.99       13.09     10.32 o
  13   3   2       36.87       11.95     15.55 o
 -14   4   2        7.56        9.16     10.20 o
 -13   4   2        5.50       11.29     14.15 o
 -12   4   2       66.99       52.53     11.16 o
 -11   4   2      512.13      519.11     18.35 o
 -10   4   2      529.65      516.19     14.33 o
  -9   4   2      295.40      325.67     13.62 o
  -8   4   2       97.96      108.08      6.54 o
  -7   4   2       25.42       16.51      6.39 o
  -6   4   2      484.68      480.34     13.44 o
  -5   4   2     6746.28     6636.94    115.05 o
  -4   4   2     6204.73     6081.84    118.49 o
  -3   4   2    21088.78    20347.70    527.16 o
  -2   4   2     3588.61     3593.79     45.38 o
  -1   4   2     1145.54     1238.93     16.69 o
   0   4   2      906.15      904.61     13.20 o
   1   4   2     5314.45     5326.20     67.56 o
   2   4   2     4535.92     4512.16     64.52 o
   3   4   2    15473.89    15319.50    270.49 o
   4   4   2     5008.67     4875.23     99.67 o
   5   4   2     2645.38     2656.25     41.80 o
   6   4   2      173.03      190.00      8.60 o
   7   4   2        0.01        6.03      4.12 o
   8   4   2      351.22      365.53     12.88 o
   9   4   2      327.25      322.47     12.38 o
  10   4   2      218.72      192.69     12.29 o
  11   4   2      182.17      167.97     14.22 o
  12   4   2       38.11       19.41     11.26 o
  13   4   2        0.30        6.48      7.99 o
 -13   5   2       27.75        5.87      7.78 o
 -12   5   2        5.86       10.91     12.93 o
 -11   5   2        6.20        9.39     11.21 o
 -10   5   2      139.90      165.04     10.37 o
  -9   5   2      257.62      220.72      9.22 o
  -8   5   2      380.70      361.08     12.90 o
  -7   5   2       45.10       50.70      6.11 o
  -6   5   2      727.07      718.31     17.45 o
  -5   5   2        0.14        3.05      3.00 o
  -4   5   2      502.90      511.18     14.02 o
  -3   5   2      139.57      161.56      5.90 o
  -2   5   2     5841.33     5870.06     75.27 o
  -1   5   2       71.51       67.06      3.45 o
   0   5   2       14.12        7.09      3.65 o
   1   5   2      566.87      609.94     10.90 o
   2   5   2     2813.42     2849.37     41.64 o
   3   5   2     1420.44     1418.33     24.11 o
   4   5   2     1408.61     1409.55     24.04 o
   5   5   2      246.70      256.53      8.10 o
   6   5   2      386.63      404.15     12.24 o
   7   5   2      762.47      802.66     18.27 o
   8   5   2      247.27      250.47     14.51 o
   9   5   2      219.25      188.91     13.81 o
  10   5   2        2.87        9.37     10.79 o
  11   5   2      110.46       98.72     12.22 o
  12   5   2       13.07        6.87      8.07 o
 -13   6   2       43.20       10.82     10.39 o
 -12   6   2       44.99       34.15     17.34 o
 -11   6   2       20.33        9.87     11.45 o
 -10   6   2       22.25       15.93      8.00 o
  -9   6   2      260.43      265.85     12.22 o
  -8   6   2       34.06       28.28      9.29 o
  -7   6   2     2989.39     2973.37     74.76 o
  -6   6   2      122.14      136.39      7.73 o
  -5   6   2      753.69      715.05     31.41 o
  -4   6   2      104.35      100.29     13.23 o
  -3   6   2      293.81      312.62      9.73 o
  -2   6   2        0.08        4.21      3.28 o
  -1   6   2     9650.76     9635.79    150.69 o
   0   6   2        0.75        7.91      3.94 o
   1   6   2     6896.82     7283.08    109.24 o
   2   6   2       39.94       34.72      4.98 o
   3   6   2      146.03      165.56      6.63 o
   4   6   2        2.70        7.37      4.47 o
   5   6   2     1267.15     1239.86     25.63 o
   6   6   2       98.90       97.86      6.91 o
   7   6   2     1481.50     1565.86     35.41 o
   8   6   2        1.55        6.54      7.51 o
   9   6   2       86.75       91.94     10.70 o
  10   6   2       18.80       12.35      6.77 o
  11   6   2        4.63       11.02     11.39 o
  12   6   2       11.93       53.98     23.14 o
 -12   7   2       35.75       46.21     16.61 o
 -11   7   2        7.66        7.30      8.03 o
 -10   7   2        1.38       12.15     14.03 o
  -9   7   2       45.92       49.05      9.51 o
  -8   7   2        0.22       11.18     12.60 o
  -7   7   2        5.17        5.93      5.81 o
  -6   7   2      532.95      517.98     22.75 o
  -5   7   2        6.59        6.63      5.32 o
  -4   7   2      264.86      253.66      9.77 o
  -3   7   2       64.23       65.27      7.70 o
  -2   7   2      711.47      731.00     15.89 o
  -1   7   2       50.46       83.55      6.10 o
   0   7   2       13.15       23.55      5.71 o
   1   7   2      485.36      445.95     11.36 o
   2   7   2      322.41      339.58      9.00 o
   3   7   2      531.73      538.05     13.48 o
   4   7   2      489.90      494.42     12.63 o
   5   7   2      102.23       95.70      8.04 o
   6   7   2      199.29      233.65     21.84 o
   7   7   2       97.41       88.63     15.01 o
   8   7   2        0.29        5.32      5.71 o
   9   7   2       73.59       86.15     12.38 o
  10   7   2        7.87       12.58     10.71 o
  11   7   2       28.12        7.78      9.29 o
 -11   8   2      121.44      101.98     20.55 o
 -10   8   2       13.14       15.31     10.57 o
  -9   8   2      129.13       87.17     20.31 o
  -8   8   2        1.75        6.34      6.54 o
  -7   8   2       71.83       62.93     12.51 o
  -6   8   2       23.05       21.60     12.11 o
  -5   8   2      614.96      660.84     22.96 o
  -4   8   2      286.95      234.90     12.85 o
  -3   8   2     1591.40     1675.33     35.91 o
  -2   8   2       83.06       78.94      7.64 o
  -1   8   2      164.97      170.68      8.17 o
   0   8   2        1.97        4.06      3.45 o
   1   8   2      543.47      535.39     13.11 o
   2   8   2      101.72       88.83      9.04 o
   3   8   2      807.37      853.88     18.95 o
   4   8   2      314.44      276.44     12.57 o
   5   8   2      221.31      220.21     12.41 o
   6   8   2        5.51        9.69     10.93 o
   7   8   2       23.94       29.13     14.09 o
   8   8   2        1.61        7.66      9.16 o
   9   8   2       48.99       62.02     17.66 o
  10   8   2        0.02        0.00     64.54 o
 -10   9   2       21.34        6.75      8.84 o
  -9   9   2       11.92       14.14     10.18 o
  -8   9   2       32.07        7.73      7.40 o
  -7   9   2        0.37        8.34      9.57 o
  -6   9   2        4.00       13.53     15.86 o
  -5   9   2       14.97       15.59     11.66 o
  -4   9   2       23.06       11.97      7.70 o
  -3   9   2       70.21       63.34      8.79 o
  -2   9   2       82.24      105.96      8.21 o
  -1   9   2       87.84       75.80      8.21 o
   0   9   2       62.89       66.79      8.05 o
   1   9   2       17.19       21.39      7.11 o
   2   9   2      179.60      194.72     10.92 o
   3   9   2        1.27        6.04      5.97 o
   4   9   2       18.80        8.06      9.39 o
   5   9   2      115.27      112.33     11.86 o
   6   9   2       21.66       22.37     11.19 o
   7   9   2        4.00       10.54     12.28 o
   8   9   2       56.42       54.54     28.15 o
   9   9   2        0.99        7.86      9.21 o
  -9  10   2        9.16        8.33     10.83 o
  -8  10   2       39.20       12.20     15.14 o
  -7  10   2       48.38       66.38     16.20 o
  -6  10   2       50.29       28.40     12.29 o
  -5  10   2       48.77       23.59     14.72 o
  -4  10   2       12.43       10.85      9.69 o
  -3  10   2       21.70       33.55     16.47 o
  -2  10   2       97.72      138.02     18.27 o
  -1  10   2      119.12      134.22     10.59 o
   0  10   2      265.52      255.09     11.18 o
   1  10   2      112.21      114.46      9.29 o
   2  10   2       25.18       27.94      8.93 o
   3  10   2       15.41       14.94      9.19 o
   4  10   2        0.59        7.32      6.93 o
   5  10   2       36.10       13.81     11.77 o
   6  10   2       16.67       19.74     12.95 o
   7  10   2       31.46       51.36     22.19 o
   8  10   2        4.30        5.38      7.24 o
  -8  11   2        0.48        6.27      8.20 o
  -7  11   2        2.63        5.93      8.03 o
  -6  11   2        7.44       10.01     10.73 o
  -5  11   2        4.56        8.10      9.83 o
  -4  11   2        0.10       10.67     12.59 o
  -3  11   2       14.39       30.90     16.65 o
  -2  11   2        0.83        8.13      9.87 o
  -1  11   2        3.25        5.83      5.88 o
   0  11   2        9.23        5.65      5.78 o
   1  11   2        3.91        4.22      4.65 o
   2  11   2        0.93        5.18      5.67 o
   3  11   2        0.15        9.26     10.72 o
   4  11   2       16.44        9.15      8.84 o
   5  11   2        2.08        6.53      6.82 o
   6  11   2        9.05        7.72     10.18 o
   7  11   2        0.61        5.79      7.46 o
  -6  12   2        5.78        2.53      3.51 o
  -5  12   2        4.55        8.16      9.27 o
  -4  12   2       28.47       26.06     13.86 o
  -3  12   2        1.71        6.76      7.62 o
  -2  12   2       18.93        8.90      7.88 o
  -1  12   2        4.95        7.62      9.44 o
   0  12   2        5.78        8.78     10.80 o
   1  12   2        0.40        6.80      8.55 o
   2  12   2       20.80       20.94     19.05 o
   3  12   2        1.63        9.01     11.40 o
   4  12   2       21.80       46.58     25.04 o
   5  12   2        2.42        5.28      7.03 o
  -1  13   2        1.15        4.98      6.49 o
   0  13   2        0.05        6.78      9.03 o
 -13   0   3      105.85      138.46     20.51 o
 -11   0   3       87.55      114.08     13.14 o
  -9   0   3      145.79      152.49      9.16 o
  -7   0   3    11012.78    10832.90    222.32 o
  -5   0   3     5489.26     5349.93     72.58 o
  -3   0   3    19940.46    19797.72    288.93 o
  -1   0   3     8876.96     8844.67    119.49 o
   1   0   3       26.17       60.82     13.24 o
   3   0   3    26142.88    25366.14    555.26 o
   5   0   3     1960.00     1946.73     34.15 o
   7   0   3        0.26       24.76      6.50 o
   9   0   3     1630.05     1779.75     41.70 o
  11   0   3      505.82      471.40     22.89 o
  13   0   3       52.57       18.55     18.25 o
 -14   1   3        0.07       29.59     13.82 o
 -13   1   3      216.77      224.17     15.10 o
 -12   1   3       59.30       51.21     12.76 o
 -11   1   3      495.96      501.08     29.71 o
 -10   1   3      733.10      706.45     19.06 o
  -9   1   3     1501.26     1510.43     29.15 o
  -8   1   3     2042.91     1968.02     29.29 o
  -7   1   3     6339.99     6309.00     86.27 o
  -6   1   3     3534.50     3466.30     42.35 o
  -5   1   3    20371.01    20068.76    265.44 o
  -4   1   3       68.78       84.82      2.67 o
  -3   1   3    11756.87    11885.20    133.58 o
  -2   1   3    36035.32    36758.16    768.92 o
  -1   1   3    19787.36    20486.72    239.72 o
   0   1   3     1090.31     1312.01     14.66 o
   1   1   3    21481.31    21888.26    346.05 o
   2   1   3     7773.03     8000.78    102.97 o
   3   1   3    15889.00    15610.25    216.34 o
   4   1   3     9123.28     8592.96    105.06 o
   5   1   3     2360.62     2212.80     27.18 o
   6   1   3     1598.86     1517.88     20.87 o
   7   1   3     1459.81     1503.13     21.12 o
   8   1   3      646.08      676.08     13.19 o
   9   1   3      647.65      616.38     14.83 o
  10   1   3        0.06        6.88      5.38 o
  11   1   3       33.33       26.77     11.00 o
  12   1   3       12.41        5.85      6.17 o
  13   1   3        5.72        6.52      8.35 o
 -14   2   3        0.02        6.09      7.91 o
 -13   2   3        1.24        5.87      6.20 o
 -12   2   3      146.32      130.42     10.46 o
 -11   2   3      474.97      459.59     17.52 o
 -10   2   3      301.93      332.34     11.36 o
  -9   2   3        0.34       51.03      7.52 o
  -8   2   3        1.12       18.02      5.06 o
  -7   2   3     2915.36     2811.59     38.73 o
  -6   2   3       11.00       14.96      1.91 o
  -5   2   3      796.88      784.05     11.22 o
  -4   2   3     5187.52     5461.69     68.55 o
  -3   2   3     2923.92     2987.11     33.27 o
  -2   2   3      348.46      357.39      5.57 o
  -1   2   3    14144.01    13987.21    174.25 o
   0   2   3     8281.46     8222.64     89.31 o
   1   2   3     5718.61     5930.92     76.36 o
   2   2   3       26.86       21.44      2.61 o
   3   2   3     1560.15     1456.90     22.21 o
   4   2   3       78.50       89.82      4.98 o
   5   2   3     1534.45     1525.24     20.26 o
   6   2   3     1806.61     1834.65     22.68 o
   7   2   3     3606.47     3744.87     48.74 o
   8   2   3      627.15      630.58     12.86 o
   9   2   3      217.48      197.88      9.20 o
  10   2   3       25.33       18.58      7.46 o
  11   2   3       12.70       18.45     10.63 o
  12   2   3       53.05       75.66     13.05 o
  13   2   3       87.75       93.43     55.53 o
 -14   3   3       21.25       10.42     10.37 o
 -13   3   3        9.76        6.41      6.31 o
 -12   3   3      263.50      274.59     17.94 o
 -11   3   3      198.04      196.20     11.83 o
 -10   3   3       43.21       49.71      7.41 o
  -9   3   3     2902.89     3000.80     48.93 o
  -8   3   3      396.01      412.72     11.23 o
  -7   3   3     1523.10     1477.20     22.78 o
  -6   3   3     8053.07     7903.82    106.64 o
  -5   3   3       69.46       86.58      5.32 o
  -4   3   3     9997.62     9881.79    150.23 o
  -3   3   3    21285.61    21101.48    362.21 o
  -2   3   3       45.32       74.28      3.29 o
  -1   3   3    14239.28    14065.12    161.11 o
   0   3   3     7565.01     7414.58     87.37 o
   1   3   3      824.82      850.78     11.78 o
   2   3   3    13751.30    13655.83    183.09 o
   3   3   3     3061.89     2902.05     39.08 o
   4   3   3       18.73       47.46      4.40 o
   5   3   3     5403.37     5391.49     78.40 o
   6   3   3       95.55       93.32      5.12 o
   7   3   3      762.97      762.40     14.23 o
   8   3   3      655.21      633.33     13.06 o
   9   3   3       30.29       17.67      5.97 o
  10   3   3       35.27       10.95      8.25 o
  11   3   3      159.43      150.25     15.99 o
  12   3   3        9.31       24.95     16.70 o
  13   3   3       27.00       38.15     28.24 o
 -14   4   3       61.11       69.43     19.13 o
 -13   4   3        1.52        5.49      6.21 o
 -12   4   3        0.17        7.34      7.39 o
 -11   4   3       56.68       45.18     12.60 o
 -10   4   3       13.56       18.20      7.31 o
  -9   4   3       76.08       89.03      7.61 o
  -8   4   3     1070.69     1080.14     20.66 o
  -7   4   3      239.54      227.93      7.84 o
  -6   4   3      428.32      440.15     11.28 o
  -5   4   3      857.48      854.16     19.93 o
  -4   4   3     4197.02     3960.90     65.87 o
  -3   4   3     4521.40     4603.43     60.66 o
  -2   4   3      132.65      127.31      3.79 o
  -1   4   3      627.40      671.20     10.02 o
   0   4   3     6415.73     6667.07     83.48 o
   1   4   3      339.33      333.69      6.69 o
   2   4   3     4943.22     4813.48    104.01 o
   3   4   3     1708.42     1720.30     29.95 o
   4   4   3     3987.38     3867.75     72.89 o
   5   4   3       68.51       81.69      5.25 o
   6   4   3       40.94       37.15      5.20 o
   7   4   3        0.11        7.72      5.95 o
   8   4   3      215.89      245.85     10.80 o
   9   4   3      104.61      126.16      9.29 o
  10   4   3      411.55      419.52     16.62 o
  11   4   3       35.20       13.72     11.27 o
  12   4   3       44.74       74.54     27.34 o
 -13   5   3       70.41       64.58     13.32 o
 -12   5   3       90.71       70.86     15.36 o
 -11   5   3       77.07       96.65     13.22 o
 -10   5   3      297.77      264.59     11.06 o
  -9   5   3       95.93      111.16      7.66 o
  -8   5   3     1723.20     1734.48     38.27 o
  -7   5   3      645.11      678.94     16.39 o
  -6   5   3     1672.90     1713.40     32.31 o
  -5   5   3     3250.33     3048.66     89.76 o
  -4   5   3     2404.93     2285.63     40.91 o
  -3   5   3      394.01      391.33     18.56 o
  -2   5   3     6961.06     7143.51     91.85 o
  -1   5   3       81.57       76.37      3.05 o
   0   5   3     2128.34     1979.73     27.12 o
   1   5   3     7134.21     7211.32     87.28 o
   2   5   3     1673.49     1618.08     22.02 o
   3   5   3     1632.58     1730.40     28.36 o
   4   5   3     1767.51     1783.08     29.82 o
   5   5   3       75.88       83.49      8.94 o
   6   5   3      702.86      638.15     15.19 o
   7   5   3      277.37      321.67     12.60 o
   8   5   3       66.43      100.36      9.23 o
   9   5   3      347.82      350.10     12.68 o
  10   5   3       68.02       72.58     11.38 o
  11   5   3        5.96        8.53     10.42 o
  12   5   3        6.76       39.18     22.65 o
 -13   6   3        6.83        5.56      6.87 o
 -12   6   3       40.78       24.18     12.83 o
 -11   6   3       25.25       20.06     10.81 o
 -10   6   3      162.11      163.71     11.41 o
  -9   6   3        7.83       10.04      6.69 o
  -8   6   3       78.27       83.68      9.03 o
  -7   6   3       39.93       38.16      6.49 o
  -6   6   3       83.89       77.05      8.46 o
  -5   6   3      256.75      263.08     11.73 o
  -4   6   3      853.09      904.07     29.22 o
  -3   6   3      146.38      131.65      6.94 o
  -2   6   3      338.49      388.15     22.07 o
  -1   6   3       40.39       62.13      4.89 o
   0   6   3     3828.53     3756.14     55.73 o
   1   6   3        7.74        9.59      4.75 o
   2   6   3       82.37       83.28      4.66 o
   3   6   3       33.13       27.52      2.37 o
   4   6   3      101.20      127.29      9.27 o
   5   6   3       11.42        7.58      4.63 o
   6   6   3     1344.38     1461.57     34.11 o
   7   6   3        2.94       10.86      7.92 o
   8   6   3      266.12      278.31     19.03 o
   9   6   3        3.48       13.60      8.98 o
  10   6   3       35.04       16.80     13.28 o
  11   6   3        0.03        8.60     11.00 o
 -12   7   3       42.83        5.58      6.42 o
 -11   7   3       17.45       15.44     10.89 o
 -10   7   3      203.36      215.64     13.67 o
  -9   7   3       96.23       78.92     10.27 o
  -8   7   3      479.19      505.14     19.98 o
  -7   7   3       44.27       61.68      9.98 o
  -6   7   3      353.23      341.43     16.53 o
  -5   7   3      591.68      550.67     19.91 o
  -4   7   3     1320.24     1321.10     30.77 o
  -3   7   3      406.57      457.35     12.66 o
  -2   7   3     2601.04     2506.91     37.00 o
  -1   7   3      140.39      141.59      6.67 o
   0   7   3     1198.92     1293.36     28.44 o
   1   7   3      554.52      580.52     12.66 o
   2   7   3      833.88      943.44     17.44 o
   3   7   3       10.53       25.54      4.55 o
   4   7   3     1102.51     1067.80     37.16 o
   5   7   3      474.05      526.87     20.34 o
   6   7   3      448.03      527.41     23.85 o
   7   7   3        0.78        9.28      8.47 o
   8   7   3       65.23       59.08     13.32 o
   9   7   3        3.18       14.12     10.92 o
  10   7   3       26.69       26.15     21.56 o
  11   7   3       17.51       12.26     13.78 o
 -11   8   3       12.38       13.11     10.84 o
 -10   8   3       10.76        5.55      5.99 o
  -9   8   3       57.39       40.54     13.61 o
  -8   8   3       44.37       45.51      9.71 o
  -7   8   3      204.86      188.08     11.96 o
  -6   8   3        6.32        7.17      6.24 o
  -5   8   3        0.30        7.95      8.92 o
  -4   8   3      318.60      329.07     13.70 o
  -3   8   3       11.90        6.59      5.02 o
  -2   8   3       94.05       73.94      6.32 o
  -1   8   3       72.40       64.22      4.81 o
   0   8   3       82.12      114.16      7.75 o
   1   8   3        3.76        7.82      5.07 o
   2   8   3      396.05      412.31     14.49 o
   3   8   3      111.95       99.57      7.59 o
   4   8   3      355.80      354.08     14.17 o
   5   8   3       79.48       91.61      9.77 o
   6   8   3        8.14        5.74      5.74 o
   7   8   3        0.54       10.22     12.42 o
   8   8   3       67.38       64.40     15.05 o
   9   8   3       31.59        7.25      7.60 o
  10   8   3       40.53       64.71     27.92 o
 -10   9   3        6.95       10.85     14.33 o
  -9   9   3       52.67       27.12     15.29 o
  -8   9   3       60.37       69.32     11.26 o
  -7   9   3       30.17       10.34      8.45 o
  -6   9   3      260.20      289.07     15.06 o
  -5   9   3       33.44       48.46     11.58 o
  -4   9   3      285.05      278.31     13.30 o
  -3   9   3      189.33      198.63     10.79 o
  -2   9   3       40.16       44.90      7.69 o
  -1   9   3      304.78      325.95     12.17 o
   0   9   3      287.93      297.40     11.24 o
   1   9   3        4.06        6.72      5.13 o
   2   9   3      372.82      353.64     13.47 o
   3   9   3       53.84       56.78      7.37 o
   4   9   3       99.61      115.98     10.98 o
   5   9   3       41.29       37.88      9.48 o
   6   9   3       43.06       41.66     16.31 o
   7   9   3        1.18        8.68     10.40 o
   8   9   3       81.60       78.81     15.96 o
   9   9   3        3.12       12.09     11.50 o
  -9  10   3        5.38        8.52      8.64 o
  -8  10   3        7.61       10.41      9.46 o
  -7  10   3        0.36        9.69     11.61 o
  -6  10   3       26.81       51.75     15.69 o
  -5  10   3       19.07        9.99      7.72 o
  -4  10   3       13.07       16.41      9.77 o
  -3  10   3       57.27       49.04      8.65 o
  -2  10   3        8.65        8.55      7.53 o
  -1  10   3       58.71       43.69     12.40 o
   0  10   3       39.62       53.97      9.17 o
   1  10   3       15.99       17.13      7.35 o
   2  10   3        4.07        4.39      4.52 o
   3  10   3        3.33       14.86      9.90 o
   4  10   3        0.72       10.07      8.45 o
   5  10   3       47.80       63.11     14.17 o
   6  10   3        6.30        6.29      6.64 o
   7  10   3       50.50       33.03     19.36 o
   8  10   3        3.83        7.09      9.43 o
  -8  11   3        7.38        7.74      9.02 o
  -7  11   3        9.71        6.06      7.33 o
  -6  11   3        0.01        8.77     10.67 o
  -5  11   3       62.24       40.18     13.07 o
  -4  11   3        0.05        8.46      8.53 o
  -3  11   3       27.61       22.46     15.26 o
  -2  11   3       52.90       37.90     19.53 o
  -1  11   3       42.85       11.23     10.13 o
   0  11   3        0.49        8.21      8.01 o
   1  11   3       27.87       40.33     11.40 o
   2  11   3        0.51        9.14     10.71 o
   3  11   3       17.46       10.17      9.88 o
   4  11   3       36.72       51.68     15.17 o
   5  11   3        8.46        6.09      6.99 o
   6  11   3       10.49        6.42      7.82 o
  -6  12   3        0.75       10.36     10.73 o
  -5  12   3        2.40        8.31     11.02 o
  -4  12   3       13.71       20.02     15.51 o
  -3  12   3        6.16        7.63      8.42 o
  -2  12   3        2.34        6.26      6.58 o
  -1  12   3        0.21       14.57     11.71 o
   0  12   3        2.78        7.33      9.08 o
   1  12   3        2.32       15.02     11.99 o
   2  12   3        0.20        7.91      9.84 o
   3  12   3        9.48        6.89      9.05 o
   4  12   3        1.54        7.17      9.33 o
 -14   0   4      259.71      292.95     30.28 o
 -12   0   4       21.15        9.71      9.04 o
 -10   0   4      146.89      185.34     13.55 o
  -8   0   4     6785.20     6803.97    130.76 o
  -6   0   4    12437.86    11977.57    275.06 o
  -4   0   4     1344.74     1568.20     23.48 o
  -2   0   4    26732.15    27576.08    431.19 o
   2   0   4     1904.32     1802.85     46.02 o
   4   0   4       44.80       48.05      7.03 o
   6   0   4     7497.60     7365.58    140.67 o
   8   0   4     1179.24     1096.59     32.28 o
  10   0   4        0.35        8.24      9.38 o
  12   0   4       93.69      181.79     23.81 o
 -14   1   4        3.76        8.19     10.34 o
 -13   1   4      132.97      126.29     13.36 o
 -12   1   4        1.22        7.88      8.05 o
 -11   1   4       23.37       27.33      8.20 o
 -10   1   4       92.08       84.56     10.88 o
  -9   1   4     1527.56     1511.05     24.01 o
  -8   1   4        0.26        4.37      3.51 o
  -7   1   4      215.43      252.39      9.99 o
  -6   1   4     1818.10     1871.89     23.82 o
  -5   1   4     8732.08     8398.72    101.77 o
  -4   1   4      331.66      294.52      5.58 o
  -3   1   4    18215.02    18391.28    187.79 o
  -2   1   4       38.40       44.12      1.73 o
  -1   1   4     4070.34     4234.85     48.64 o
   0   1   4     8782.64     8689.33    100.69 o
   1   1   4    13265.57    12864.31    186.55 o
   2   1   4     8324.95     8144.61    112.83 o
   3   1   4       40.80       39.82      3.93 o
   4   1   4     2640.14     2517.16     36.87 o
   5   1   4     4270.88     4142.12     49.23 o
   6   1   4     1432.45     1495.54     23.85 o
   7   1   4       13.66       11.26      4.83 o
   8   1   4     1276.50     1345.82     23.24 o
   9   1   4       63.40       54.18      6.11 o
  10   1   4      305.23      316.03     11.01 o
  11   1   4      108.02      127.22     11.20 o
  12   1   4       90.12       57.11     14.00 o
  13   1   4        9.83       57.45     31.83 o
 -14   2   4        2.03        5.20      5.75 o
 -13   2   4        6.90        7.76      7.40 o
 -12   2   4      482.13      488.07     18.46 o
 -11   2   4      367.71      393.99     14.26 o
 -10   2   4     2200.26     2216.57     47.86 o
  -9   2   4       51.35       57.71      4.42 o
  -8   2   4       11.06       17.68      5.06 o
  -7   2   4      188.33      200.72      5.62 o
  -6   2   4     2412.06     2343.33     31.30 o
  -5   2   4     4558.37     4365.04     57.31 o
  -4   2   4    31591.54    30588.56    608.83 o
  -3   2   4     7626.69     7356.03     83.35 o
  -2   2   4     9152.98     9388.45    110.98 o
  -1   2   4       18.76       29.80      1.84 o
   0   2   4       15.76       17.95      1.96 o
   1   2   4     1407.04     1248.05     16.62 o
   2   2   4    20291.19    19877.12    317.96 o
   3   2   4     5683.22     5392.26     78.71 o
   4   2   4    10545.69    10348.44    144.30 o
   5   2   4      269.52      248.70      7.42 o
   6   2   4       35.94       32.65      4.58 o
   7   2   4       12.67       11.69      4.90 o
   8   2   4      292.24      301.36      8.78 o
   9   2   4      106.83      115.11      8.25 o
  10   2   4      290.93      295.75     14.07 o
  11   2   4       31.62       21.92      8.59 o
  12   2   4       15.85       16.45     22.31 o
 -14   3   4        6.30        6.95      8.96 o
 -13   3   4        0.06        9.27     11.00 o
 -12   3   4       57.76       64.70     10.88 o
 -11   3   4        0.48        9.85     11.48 o
 -10   3   4      287.20      313.62     11.06 o
  -9   3   4     1106.81     1049.50     20.46 o
  -8   3   4      257.38      256.39      8.46 o
  -7   3   4      209.01      226.89      6.00 o
  -6   3   4     1494.35     1533.04     25.56 o
  -5   3   4     2190.06     2108.54     30.03 o
  -4   3   4       70.73      101.33      5.20 o
  -3   3   4     1218.00     1204.54     15.93 o
  -2   3   4    11163.84    11084.94    142.62 o
  -1   3   4       29.63       54.28      2.72 o
   0   3   4     2519.70     2750.05     34.09 o
   1   3   4    14360.86    14133.40    195.23 o
   2   3   4      322.30      324.07      8.18 o
   3   3   4     2288.65     2207.58     33.27 o
   4   3   4     7476.53     7732.50    101.47 o
   5   3   4       40.95       59.43      7.79 o
   6   3   4     1575.34     1648.00     26.29 o
   7   3   4      963.77     1022.49     18.25 o
   8   3   4        6.61        6.51      4.30 o
   9   3   4      416.08      407.27     11.84 o
  10   3   4       89.48      105.51     10.25 o
  11   3   4       49.82       24.89     11.77 o
  12   3   4       68.50       13.83     13.17 o
 -14   4   4       48.82       46.92     17.78 o
 -13   4   4       81.63       67.53     17.08 o
 -12   4   4       61.96       56.28      9.78 o
 -11   4   4        0.94        8.66     10.01 o
 -10   4   4       51.78       60.81      7.57 o
  -9   4   4      870.54      923.85     19.49 o
  -8   4   4     1216.91     1135.97     20.97 o
  -7   4   4     6175.32     6231.73    111.53 o
  -6   4   4     1986.15     1878.90     41.83 o
  -5   4   4      205.23      227.85     11.03 o
  -4   4   4      357.58      383.61      7.29 o
  -3   4   4      392.74      430.44      8.03 o
  -2   4   4     2312.88     2242.30     29.89 o
  -1   4   4    16981.38    16347.51    204.38 o
   0   4   4    10330.10    10347.86    122.17 o
   1   4   4     8858.38     8923.24    106.93 o
   2   4   4      770.03      760.39     13.85 o
   3   4   4       91.85       85.76      5.26 o
   4   4   4       79.85       78.72      5.47 o
   5   4   4     1518.25     1529.67     24.74 o
   6   4   4     1369.14     1337.70     27.24 o
   7   4   4     1018.03     1045.17     21.12 o
   8   4   4      128.90      124.57      8.71 o
   9   4   4       10.32       10.60     11.95 o
  10   4   4       12.96       13.03      9.62 o
  11   4   4        5.04       13.00     11.40 o
  12   4   4       20.52        7.97     10.28 o
 -13   5   4       25.64        5.78      6.25 o
 -12   5   4       95.96       65.12     13.83 o
 -11   5   4       55.34       50.51     11.13 o
 -10   5   4       55.00       55.41      7.66 o
  -9   5   4        0.01       12.62      7.00 o
  -8   5   4        4.32       24.79      6.65 o
  -7   5   4        1.72       11.69      4.89 o
  -6   5   4     2683.55     2690.61     66.59 o
  -5   5   4       46.76       65.66      5.99 o
  -4   5   4      200.58      195.06      6.10 o
  -3   5   4      589.21      601.50     15.25 o
  -2   5   4     2923.37     2935.44     35.63 o
  -1   5   4     2080.63     2130.36     27.70 o
   0   5   4      696.27      702.43     17.70 o
   1   5   4     1196.65     1167.55     20.79 o
   2   5   4     1883.65     1871.59     29.21 o
   3   5   4     1780.23     1743.25     30.01 o
   4   5   4      542.55      491.89     13.20 o
   5   5   4     1915.20     1884.07     33.34 o
   6   5   4       36.49       48.06      8.81 o
   7   5   4      411.55      434.55     18.17 o
   8   5   4      197.66      210.91     12.62 o
   9   5   4      194.57      230.95     12.37 o
  10   5   4        7.06        5.58      6.05 o
  11   5   4       95.42       98.12     34.14 o
  12   5   4        0.43        6.76      8.92 o
 -13   6   4       29.61        7.22      7.60 o
 -12   6   4        1.36       10.04     12.23 o
 -11   6   4      366.72      358.16     21.30 o
 -10   6   4       18.47       23.57      8.78 o
  -9   6   4      291.57      296.92     11.40 o
  -8   6   4       13.19       12.69      6.85 o
  -7   6   4        1.75        3.58      3.37 o
  -6   6   4        0.39        7.83      5.93 o
  -5   6   4     3692.48     3727.69     87.98 o
  -4   6   4        5.21       11.38      5.03 o
  -3   6   4     7189.03     7172.84    125.61 o
  -2   6   4       49.73       59.72      4.40 o
  -1   6   4       55.55       77.77      4.63 o
   0   6   4      145.76      131.63      6.57 o
   1   6   4     2270.86     2313.80     35.81 o
   2   6   4       32.75       40.77      7.13 o
   3   6   4     2970.19     3085.98     50.71 o
   4   6   4       15.61       20.11      5.01 o
   5   6   4      445.33      446.44     12.35 o
   6   6   4       48.11       54.83      7.82 o
   7   6   4        0.06        4.91      4.81 o
   8   6   4       52.04       53.36      9.84 o
   9   6   4      102.96       89.93     11.22 o
  10   6   4       18.21       11.56     14.17 o
  11   6   4       30.75       11.89     12.51 o
 -12   7   4        7.99       16.16     13.14 o
 -11   7   4        1.21        8.33      9.94 o
 -10   7   4      116.19      125.83     12.44 o
  -9   7   4        5.38       17.53      8.08 o
  -8   7   4      198.73      180.16     10.92 o
  -7   7   4        3.00        4.03      4.40 o
  -6   7   4      101.28       98.30      8.93 o
  -5   7   4        0.21       11.89      8.96 o
  -4   7   4       44.65       44.29      5.27 o
  -3   7   4      328.38      293.80     12.87 o
  -2   7   4      897.41      928.44     16.33 o
  -1   7   4      296.37      268.17      7.63 o
   0   7   4      328.20      330.12      8.90 o
   1   7   4       58.98       64.53      5.30 o
   2   7   4      680.41      705.14     13.92 o
   3   7   4      198.36      198.23     10.85 o
   4   7   4        0.16        5.81      6.70 o
   5   7   4      442.76      456.55     15.55 o
   6   7   4        0.70        6.88      7.29 o
   7   7   4      145.94      137.13     15.97 o
   8   7   4      184.42      196.06     23.79 o
   9   7   4       40.74       37.47     14.40 o
  10   7   4        5.58       18.97     13.84 o
 -12   8   4        2.08        6.92      8.86 o
 -11   8   4       20.37       13.30     12.99 o
 -10   8   4        0.10       10.10     11.77 o
  -9   8   4       75.31       62.78     10.20 o
  -8   8   4       58.45       64.33     10.72 o
  -7   8   4      526.09      503.07     26.98 o
  -6   8   4       28.20       33.90      8.88 o
  -5   8   4      148.02      137.74     12.31 o
  -4   8   4        3.45        5.56      5.10 o
  -3   8   4       55.37       51.06      5.46 o
  -2   8   4      217.45      218.88      8.06 o
  -1   8   4     1339.30     1464.46     26.03 o
   0   8   4      301.36      294.58      9.65 o
   1   8   4      659.64      701.93     20.59 o
   2   8   4        0.69        5.81      4.73 o
   3   8   4       45.26       43.40      8.96 o
   4   8   4       10.51        4.33      4.55 o
   5   8   4      195.86      194.68     12.37 o
   6   8   4        6.46       16.12     10.87 o
   7   8   4      167.50      219.07     18.52 o
   8   8   4        0.07        7.66      9.06 o
   9   8   4       14.73       37.47     17.93 o
  10   8   4        3.93        5.25      6.91 o
 -11   9   4        4.22        5.40      6.57 o
 -10   9   4        2.36       10.04     10.81 o
  -9   9   4        4.75       14.96     11.99 o
  -8   9   4        0.27        5.61      6.99 o
  -7   9   4       51.29      100.63     14.31 o
  -6   9   4       49.52       39.40      8.39 o
  -5   9   4       37.52       23.92     14.71 o
  -4   9   4        3.57        5.48      5.57 o
  -3   9   4       19.39       21.09      8.98 o
  -2   9   4       61.09       70.83      7.99 o
  -1   9   4        5.05        9.83      6.22 o
   0   9   4       12.59       17.25      7.28 o
   1   9   4      174.53      172.04      9.62 o
   2   9   4        0.01        4.59      4.89 o
   3   9   4       35.07       27.90      9.13 o
   4   9   4      125.98      125.06     14.85 o
   5   9   4        0.47        7.12      6.88 o
   6   9   4       31.20       30.45     13.89 o
   7   9   4       10.52        9.17      8.86 o
   8   9   4       12.11        8.17      8.19 o
   9   9   4        8.25        6.72      8.43 o
  -9  10   4       22.05        6.45      7.08 o
  -8  10   4        0.08       10.85     13.24 o
  -7  10   4       12.44       14.28     11.45 o
  -6  10   4       38.85       21.27     15.56 o
  -5  10   4       70.07       67.29     12.22 o
  -4  10   4       69.26       78.26     11.22 o
  -3  10   4       71.57       77.91      9.73 o
  -2  10   4       54.69       73.00     12.05 o
  -1  10   4       32.06       30.67      9.09 o
   0  10   4        0.42        7.32      5.87 o
   1  10   4       47.42       35.32      7.87 o
   2  10   4       72.41       82.49     10.94 o
   3  10   4       57.59       56.39     17.41 o
   4  10   4       63.29       98.55     19.09 o
   5  10   4       13.37       14.41     10.91 o
   6  10   4        0.02        7.78      8.54 o
   7  10   4       14.38       13.99     12.71 o
  -8  11   4        2.21       13.35     14.70 o
  -7  11   4        0.87        9.16     11.08 o
  -6  11   4        1.16        9.27     11.38 o
  -5  11   4        0.20       10.51     12.72 o
  -4  11   4        0.31        9.45     11.26 o
  -3  11   4        9.85       10.88      9.86 o
  -2  11   4        0.49        7.13      7.03 o
  -1  11   4       18.25       15.68     10.98 o
   0  11   4        6.91        6.72      5.89 o
   1  11   4        7.70       16.81      9.37 o
   2  11   4       19.46        8.76      8.29 o
   3  11   4        0.00       10.70     13.14 o
   4  11   4       12.89       15.73     15.96 o
   5  11   4        9.33       21.87     17.22 o
   6  11   4        7.86        6.85      8.78 o
  -6  12   4       18.93        7.35      8.96 o
  -5  12   4        5.53        6.55      8.72 o
  -4  12   4        5.64        7.66      8.06 o
  -3  12   4        2.55       11.63      9.38 o
  -2  12   4       25.40        4.12      4.67 o
  -1  12   4        1.96       10.45      9.10 o
   0  12   4       32.62        9.23      8.70 o
   1  12   4        5.16        9.06     11.24 o
   2  12   4        4.75       10.27     11.18 o
   3  12   4        0.54        7.98      9.22 o
   4  12   4        1.01        9.63     10.41 o
 -15   0   5        5.01       20.43     16.43 o
 -13   0   5        5.60        8.04      9.69 o
 -11   0   5      777.71      755.07     26.00 o
  -9   0   5      443.91      576.89     21.55 o
  -7   0   5     6428.14     6387.72    109.77 o
  -5   0   5      789.12      759.00     11.98 o
  -3   0   5      797.85      883.88     12.29 o
   1   0   5     7491.50     7557.23    125.50 o
   3   0   5      245.36      236.85      9.23 o
   5   0   5     4131.25     4180.81     66.57 o
   7   0   5     3665.16     3741.95     77.99 o
   9   0   5      236.07      223.45     15.67 o
  11   0   5       28.68       27.86     25.04 o
 -15   1   5       42.47       30.07     13.72 o
 -14   1   5       24.23       21.64     18.21 o
 -13   1   5       80.94       65.95     12.84 o
 -12   1   5      349.03      365.05     16.18 o
 -11   1   5      654.65      682.01     19.40 o
 -10   1   5      355.99      355.32     14.05 o
  -9   1   5     3093.34     3093.13     44.59 o
  -8   1   5        2.25       13.46      4.42 o
  -7   1   5     5317.46     5019.39     69.45 o
  -6   1   5    12270.93    12110.14    171.32 o
  -5   1   5     4780.21     4659.69     62.62 o
  -4   1   5     1786.07     1916.86     22.47 o
  -3   1   5    26662.51    27289.49    315.96 o
  -2   1   5     9336.46     9409.48    104.57 o
  -1   1   5    13695.35    13834.94    162.07 o
   0   1   5     3116.70     2712.69     30.09 o
   1   1   5     1783.49     1662.19     22.28 o
   2   1   5     8817.41     8317.73    121.22 o
   3   1   5     5487.36     5018.92     61.77 o
   4   1   5     2516.29     2499.78     35.93 o
   5   1   5     2596.80     2490.41     34.67 o
   6   1   5      105.44       93.63      5.79 o
   7   1   5      462.90      415.95     11.19 o
   8   1   5      460.92      481.14     15.42 o
   9   1   5       29.57       36.31      7.54 o
  10   1   5        0.36        7.41      6.16 o
  11   1   5       38.75       40.07     11.04 o
  12   1   5       16.55       14.59     13.27 o
 -14   2   5       33.90       56.80     13.21 o
 -13   2   5       11.11        8.96      7.98 o
 -12   2   5       20.27       40.88     11.34 o
 -11   2   5      292.14      316.95     15.31 o
 -10   2   5       14.62       19.05      6.68 o
  -9   2   5        0.02        9.12      4.23 o
  -8   2   5      457.87      458.98     11.90 o
  -7   2   5     2812.05     2662.00     34.02 o
  -6   2   5       27.93       45.55      4.11 o
  -5   2   5     7757.60     7590.50     91.09 o
  -4   2   5     6124.25     5992.29     75.09 o
  -3   2   5    14030.00    14059.05    184.94 o
  -2   2   5       15.08       15.79      2.02 o
  -1   2   5     2168.54     2132.53     23.79 o
   0   2   5      758.32      781.06     11.33 o
   1   2   5      886.30      759.53     10.67 o
   2   2   5     4006.44     3904.75     63.35 o
   3   2   5    12820.49    12716.68    196.59 o
   4   2   5     2134.85     2096.87     39.78 o
   5   2   5      382.60      386.49     10.78 o
   6   2   5       39.84       47.21      6.27 o
   7   2   5      107.31      130.61      6.21 o
   8   2   5       75.12      105.60      6.20 o
   9   2   5      651.89      734.57     22.91 o
  10   2   5      158.82      165.27     11.51 o
  11   2   5      179.64      129.95     15.47 o
  12   2   5        3.62        9.90     12.67 o
 -14   3   5       10.37        7.67      9.82 o
 -13   3   5      197.82      191.75     18.19 o
 -12   3   5       12.38       25.80     11.32 o
 -11   3   5      160.11      167.57     10.69 o
 -10   3   5      983.09      952.17     28.64 o
  -9   3   5        0.58       10.51      5.54 o
  -8   3   5     2761.06     2655.15     42.75 o
  -7   3   5     3297.40     3285.86     48.58 o
  -6   3   5        0.14       15.02      3.59 o
  -5   3   5     9775.43     9488.75    137.39 o
  -4   3   5     3594.58     3525.45     47.47 o
  -3   3   5       51.80       71.21      3.53 o
  -2   3   5    17352.64    17203.91    230.76 o
  -1   3   5     2823.78     2773.18     33.87 o
   0   3   5     1167.68     1310.12     17.22 o
   1   3   5    13997.79    13714.08    173.01 o
   2   3   5       16.46       16.19      3.04 o
   3   3   5     3239.84     3239.30     47.46 o
   4   3   5     3505.70     3436.64     55.06 o
   5   3   5       44.90       32.51      5.69 o
   6   3   5      420.96      403.52     10.45 o
   7   3   5      514.43      540.31     12.55 o
   8   3   5       71.86       76.59      6.41 o
   9   3   5      289.15      300.79     14.75 o
  10   3   5        4.88        4.84      4.90 o
  11   3   5        4.10        5.97      6.42 o
  12   3   5        0.62        5.64      7.39 o
 -14   4   5        3.95       10.81      9.88 o
 -13   4   5       10.13       14.18     10.25 o
 -12   4   5      109.92       84.11     11.54 o
 -11   4   5       10.02       10.89      6.87 o
 -10   4   5      249.85      239.35     11.24 o
  -9   4   5       30.46       61.03      6.43 o
  -8   4   5      701.86      763.02     18.23 o
  -7   4   5     1085.70     1045.26     28.68 o
  -6   4   5       88.61       90.80      5.17 o
  -5   4   5        2.10       11.60      3.46 o
  -4   4   5     1967.30     1978.16     30.26 o
  -3   4   5        4.07       24.64      3.34 o
  -2   4   5     2336.23     2185.57     26.24 o
  -1   4   5     3290.51     3156.92     38.40 o
   0   4   5     7408.28     7023.65     83.54 o
   1   4   5      502.12      482.60      9.78 o
   2   4   5        6.56        8.90      3.14 o
   3   4   5       17.96       16.25      5.66 o
   4   4   5       10.81       21.03      4.25 o
   5   4   5      265.87      276.24      9.62 o
   6   4   5     2115.90     2303.55     40.52 o
   7   4   5      448.18      458.77     12.05 o
   8   4   5      376.70      370.17     15.67 o
   9   4   5       34.28       24.79      8.85 o
  10   4   5       52.44       31.69     10.49 o
  11   4   5       13.47       14.28     18.46 o
  12   4   5       48.20       70.21     38.77 o
 -14   5   5       24.27        6.78      8.31 o
 -13   5   5        5.41       17.91     13.17 o
 -12   5   5      123.44      139.01     16.48 o
 -11   5   5       10.05        8.66     10.16 o
 -10   5   5      251.75      258.26     12.23 o
  -9   5   5      946.72      963.59     20.49 o
  -8   5   5      623.71      629.35     15.32 o
  -7   5   5        1.93       12.20      4.99 o
  -6   5   5     2206.73     2192.21     45.06 o
  -5   5   5      562.31      547.13     15.18 o
  -4   5   5     3747.85     3827.78     56.87 o
  -3   5   5     4413.70     4382.45     53.36 o
  -2   5   5     1494.38     1416.11     20.50 o
  -1   5   5     1417.39     1410.76     21.64 o
   0   5   5     3856.54     3925.32     48.09 o
   1   5   5     1802.31     1791.92     23.38 o
   2   5   5     1843.03     1836.06     27.23 o
   3   5   5      307.71      303.02     10.16 o
   4   5   5      979.94     1009.23     26.59 o
   5   5   5     1378.36     1350.40     28.14 o
   6   5   5      162.61      165.57      8.75 o
   7   5   5       28.12       27.29      6.59 o
   8   5   5      126.35      132.61     10.27 o
   9   5   5       10.57       15.78      8.76 o
  10   5   5        4.70       10.22     10.08 o
  11   5   5       39.13      100.24     27.75 o
 -13   6   5        2.51        7.75      8.03 o
 -12   6   5       12.46        7.01      6.90 o
 -11   6   5       14.16       14.79     10.55 o
 -10   6   5       48.83       34.17      9.53 o
  -9   6   5      151.44      169.65      9.74 o
  -8   6   5      261.95      243.61     16.37 o
  -7   6   5       85.44       95.14      6.85 o
  -6   6   5        1.43       23.45      6.10 o
  -5   6   5       40.21       55.72      5.50 o
  -4   6   5     2302.06     2268.77     46.91 o
  -3   6   5      347.64      358.93      8.53 o
  -2   6   5      197.29      171.18      6.53 o
  -1   6   5       46.23       39.47      4.33 o
   0   6   5      466.77      548.82     11.19 o
   1   6   5      115.85      113.96      6.08 o
   2   6   5     2534.90     2562.23     39.98 o
   3   6   5        3.44        3.02      2.55 o
   4   6   5     1388.13     1324.76     32.65 o
   5   6   5        2.25        6.30      5.06 o
   6   6   5       49.57       45.03      8.15 o
   7   6   5        1.36        7.18      7.02 o
   8   6   5      171.10      199.73     11.61 o
   9   6   5        0.23        8.95     10.28 o
  10   6   5      142.24      149.15     20.27 o
  11   6   5        1.22        7.66      9.77 o
 -12   7   5       54.76       48.53     13.95 o
 -11   7   5        0.01        7.82      9.53 o
 -10   7   5       54.07       51.29     10.75 o
  -9   7   5      159.99      149.26     12.28 o
  -8   7   5      513.02      522.94     15.96 o
  -7   7   5        7.88       15.69      8.36 o
  -6   7   5     1022.64     1105.27     25.84 o
  -5   7   5       69.57       64.50      7.09 o
  -4   7   5      785.85      786.84     25.15 o
  -3   7   5      660.57      674.45     12.61 o
  -2   7   5      432.42      467.47     10.82 o
  -1   7   5      345.41      351.87      8.97 o
   0   7   5      833.89      848.65     15.84 o
   1   7   5      455.23      486.21     11.02 o
   2   7   5      553.08      575.17     13.87 o
   3   7   5        6.19        5.89      5.32 o
   4   7   5      207.83      247.19     10.32 o
   5   7   5       52.03       45.11     11.93 o
   6   7   5       63.32       62.26     11.54 o
   7   7   5       14.98        9.09      8.62 o
   8   7   5       61.83       74.94     15.52 o
   9   7   5       32.35       25.41     13.13 o
  10   7   5       14.63        9.06     10.12 o
 -12   8   5        1.56        9.14     10.13 o
 -11   8   5       23.73       14.95     14.06 o
 -10   8   5        5.25        9.47     10.96 o
  -9   8   5        2.23       12.07     14.24 o
  -8   8   5      110.13      127.24     11.84 o
  -7   8   5        0.73        9.23      9.08 o
  -6   8   5       67.94       63.05      6.74 o
  -5   8   5       88.30       81.56      8.90 o
  -4   8   5        9.33       11.67      7.16 o
  -3   8   5      127.38      124.80      6.90 o
  -2   8   5      250.45      262.72      9.17 o
  -1   8   5      192.23      160.47      7.40 o
   0   8   5      749.80      753.63     17.45 o
   1   8   5        3.31        4.61      4.10 o
   2   8   5       71.57       52.21      6.40 o
   3   8   5        3.22        4.12      4.40 o
   4   8   5       23.21       33.68      8.43 o
   5   8   5       39.86       24.80     10.98 o
   6   8   5      211.50      231.41     15.47 o
   7   8   5       62.85       65.51     23.37 o
   8   8   5       45.84       54.83     28.53 o
   9   8   5        5.52       12.67     14.09 o
 -11   9   5       22.69        5.37      6.85 o
 -10   9   5       45.47       27.41     16.78 o
  -9   9   5        2.30        4.45      5.02 o
  -8   9   5       81.17       80.10     17.90 o
  -7   9   5       85.37       77.28     11.98 o
  -6   9   5        1.63        7.71      9.25 o
  -5   9   5      235.34      225.57     11.53 o
  -4   9   5       89.06      101.75     10.10 o
  -3   9   5       19.14       27.98      7.37 o
  -2   9   5      407.13      398.52     13.13 o
  -1   9   5       23.03       15.87      8.41 o
   0   9   5       26.85       31.57      6.80 o
   1   9   5      120.71      144.11      9.41 o
   2   9   5       29.04       17.33      6.47 o
   3   9   5        7.54        9.31      7.88 o
   4   9   5      133.75      148.90     10.64 o
   5   9   5       13.54        8.69      8.19 o
   6   9   5       45.14       58.94     12.42 o
   7   9   5        1.19        7.82      9.47 o
   8   9   5        1.93        6.79      8.17 o
  -9  10   5        3.36       13.83     13.46 o
  -8  10   5        2.19        7.66      9.29 o
  -7  10   5       30.05       22.16     14.90 o
  -6  10   5        1.67        7.50      8.82 o
  -5  10   5       36.69       17.88     11.81 o
  -4  10   5       67.15       53.97     11.05 o
  -3  10   5       33.20       22.39      9.94 o
  -2  10   5       25.11        8.37      9.87 o
  -1  10   5        0.40        3.29      3.63 o
   0  10   5        2.98        4.34      4.47 o
   1  10   5       22.87       28.47      7.94 o
   2  10   5       31.02       23.86     13.36 o
   3  10   5       59.50       48.62     11.49 o
   4  10   5       15.57       10.74      9.91 o
   5  10   5       18.98       15.34     11.53 o
   6  10   5        0.82        8.10     10.18 o
   7  10   5        4.45        6.76      8.96 o
  -8  11   5        0.24        8.11     10.30 o
  -7  11   5       23.66        6.09      7.95 o
  -6  11   5       14.76       12.75     13.04 o
  -5  11   5        9.91       12.85     14.48 o
  -4  11   5        0.28       11.32     13.86 o
  -3  11   5       33.74       27.42     11.10 o
  -2  11   5        0.06        7.80      9.19 o
  -1  11   5       23.82       30.27     11.24 o
   0  11   5        4.99        6.58      6.00 o
   1  11   5       13.90        7.15      8.84 o
   2  11   5       21.48       35.11     13.79 o
   3  11   5       13.73       11.34      8.96 o
   4  11   5        6.02       22.49     13.37 o
   5  11   5        1.26       12.13     12.03 o
  -5  12   5        0.03        6.39      7.27 o
  -4  12   5        0.90        8.96     10.06 o
  -3  12   5        0.34       10.65     11.52 o
  -2  12   5        0.45        8.31     10.31 o
  -1  12   5       12.27       13.51     11.95 o
   0  12   5        0.36        9.98     12.70 o
   1  12   5        4.73        9.88     10.47 o
   2  12   5        0.62        8.70      9.22 o
   3  12   5        2.49       11.30     11.81 o
 -14   0   6        0.01        7.92      8.70 o
 -12   0   6      925.63     1005.28     58.40 o
 -10   0   6     2554.83     2570.50     84.47 o
  -8   0   6      249.06      262.76     16.51 o
  -6   0   6     2876.04     2759.90     57.23 o
  -4   0   6    38180.65    38164.19    725.58 o
  -2   0   6     2228.40     2412.53     36.25 o
   0   0   6       39.15       56.33      3.73 o
   2   0   6    19580.77    18091.89    338.11 o
   4   0   6     5651.85     5357.01     89.89 o
   6   0   6       23.39       26.77      6.68 o
   8   0   6       73.70       86.79     13.87 o
  10   0   6      135.45      154.36     21.38 o
  12   0   6        0.43       16.98     19.21 o
 -15   1   6        5.66       12.48     10.82 o
 -14   1   6        4.89        8.54      8.80 o
 -13   1   6       86.39       86.55     22.03 o
 -12   1   6       21.13       12.44      8.77 o
 -11   1   6        7.96       18.01      8.98 o
 -10   1   6      216.06      310.10     10.65 o
  -9   1   6     2247.58     2284.36     37.20 o
  -8   1   6       35.73       49.93      3.98 o
  -7   1   6      711.03      748.25     14.29 o
  -6   1   6       38.74       59.65      4.17 o
  -5   1   6     5534.50     5437.83     63.98 o
  -4   1   6      572.52      489.82      9.46 o
  -3   1   6    12179.39    12261.94    134.76 o
  -2   1   6     7627.82     7623.32     85.86 o
  -1   1   6      153.41      182.69      3.60 o
   0   1   6     5778.78     5686.57     70.09 o
   1   1   6    16302.01    15621.03    207.14 o
   2   1   6     2599.52     2426.07     35.39 o
   3   1   6      175.51      189.88      6.84 o
   4   1   6     6543.36     6417.44     84.75 o
   5   1   6      432.39      415.20     12.19 o
   6   1   6     1958.67     1975.15     30.18 o
   7   1   6      363.17      414.37     10.14 o
   8   1   6      522.11      544.18     16.45 o
   9   1   6      188.88      164.89      8.40 o
  10   1   6      202.84      210.68     12.63 o
  11   1   6        0.06        6.19      6.70 o
  12   1   6      101.71        9.25     11.59 o
 -15   2   6       13.54        7.54      8.13 o
 -14   2   6      186.46      167.69     19.30 o
 -13   2   6       33.82       57.96     15.36 o
 -12   2   6       15.21       34.51      8.98 o
 -11   2   6       20.08       23.47      9.45 o
 -10   2   6       83.49      105.23     10.44 o
  -9   2   6      816.07      881.92     19.98 o
  -8   2   6     5059.09     4992.84     79.11 o
  -7   2   6     2086.86     2124.04     35.73 o
  -6   2   6     3750.14     3589.46     44.32 o
  -5   2   6        0.05        6.61      3.45 o
  -4   2   6      461.95      480.15      8.94 o
  -3   2   6        0.35        3.19      2.04 o
  -2   2   6    11300.90    10951.87    136.55 o
  -1   2   6     9367.31     8841.03    104.92 o
   0   2   6    20239.62    19929.64    268.66 o
   1   2   6     2023.43     2075.14     29.08 o
   2   2   6      123.44      140.93      5.24 o
   3   2   6      197.32      194.29      7.61 o
   4   2   6       32.32       31.85      6.99 o
   5   2   6      549.13      579.44     17.46 o
   6   2   6     2136.16     2125.33     33.62 o
   7   2   6      129.04      132.42      6.26 o
   8   2   6      120.88       81.78      6.38 o
   9   2   6        0.43       12.46      7.39 o
  10   2   6        0.92        7.42      8.72 o
  11   2   6       12.18       12.97     11.81 o
  12   2   6       16.36       79.72     31.04 o
 -14   3   6       11.06       30.98     13.50 o
 -13   3   6       98.16       88.08     11.43 o
 -12   3   6      124.57      152.06     11.91 o
 -11   3   6       22.88       24.35      8.81 o
 -10   3   6      142.67      154.92     10.19 o
  -9   3   6      500.49      488.87     12.31 o
  -8   3   6      122.72      141.24      7.20 o
  -7   3   6      119.54      106.72      6.62 o
  -6   3   6     6018.18     6196.53     74.21 o
  -5   3   6     1086.09     1019.58     15.19 o
  -4   3   6      352.18      362.38      6.64 o
  -3   3   6     6039.55     5905.20     91.69 o
  -2   3   6      588.48      644.47      9.77 o
  -1   3   6     3182.71     3199.04     38.77 o
   0   3   6     5415.18     5227.94     62.53 o
   1   3   6       72.33       57.32      4.01 o
   2   3   6     5514.01     5483.57     84.52 o
   3   3   6     1909.89     1822.73     42.83 o
   4   3   6        6.22       14.37      7.06 o
   5   3   6     3210.45     3149.57     50.93 o
   6   3   6      379.72      435.20     10.84 o
   7   3   6      207.43      214.24     11.01 o
   8   3   6      557.21      605.76     14.16 o
   9   3   6      101.77      106.66     13.78 o
  10   3   6       66.35       47.69      9.85 o
  11   3   6       82.91       20.28     22.74 o
 -14   4   6        1.02        5.32      6.98 o
 -13   4   6       59.85       63.74     15.33 o
 -12   4   6      129.40      122.02     13.10 o
 -11   4   6      694.81      685.83     27.01 o
 -10   4   6      478.60      413.95     13.13 o
  -9   4   6      138.53      158.60     10.71 o
  -8   4   6        0.83        3.19      3.17 o
  -7   4   6      103.43       97.86      6.22 o
  -6   4   6      390.10      379.24      9.86 o
  -5   4   6     7296.91     7352.12    100.06 o
  -4   4   6     3300.50     3122.78     46.64 o
  -3   4   6     6680.92     6693.63     84.29 o
  -2   4   6      783.03      831.88     14.91 o
  -1   4   6      372.34      385.47      8.56 o
   0   4   6        0.54        2.80      2.47 o
   1   4   6     1121.95     1016.46     25.14 o
   2   4   6     2275.28     2192.35     29.93 o
   3   4   6     2963.28     2962.62     46.47 o
   4   4   6      556.56      537.83     12.29 o
   5   4   6        2.18       21.61      6.21 o
   6   4   6       12.96       21.32      5.97 o
   7   4   6       33.07       44.54      7.11 o
   8   4   6       69.57       77.78      8.44 o
   9   4   6       46.12       59.14      9.56 o
  10   4   6       35.55       15.03     10.13 o
  11   4   6        5.52       15.33     14.83 o
 -14   5   6        0.00        5.95      7.62 o
 -13   5   6        0.03        5.91      6.48 o
 -12   5   6        0.16        8.92     10.51 o
 -11   5   6        6.59        5.73      5.48 o
 -10   5   6      473.29      477.86     17.14 o
  -9   5   6       21.18        9.50      6.62 o
  -8   5   6      266.76      241.98     11.05 o
  -7   5   6      167.43      161.75      6.77 o
  -6   5   6      814.62      828.71     17.83 o
  -5   5   6      459.45      450.92     11.37 o
  -4   5   6      233.49      262.60      9.61 o
  -3   5   6      518.42      478.23      9.51 o
  -2   5   6     4002.84     3943.79     50.60 o
  -1   5   6      412.90      379.45     11.36 o
   0   5   6       14.75       22.05      5.25 o
   1   5   6     3201.12     3109.85     43.70 o
   2   5   6      339.97      376.61     10.96 o
   3   5   6      680.92      642.03     12.83 o
   4   5   6      893.69      906.51     24.40 o
   5   5   6      757.86      805.33     16.52 o
   6   5   6      131.83      112.01      7.33 o
   7   5   6      368.72      374.69     12.24 o
   8   5   6       60.18       81.14      9.83 o
   9   5   6      133.25      131.65     13.63 o
  10   5   6        8.78        9.88      9.40 o
  11   5   6       44.98       16.02     14.88 o
 -13   6   6       55.36       50.51     17.05 o
 -12   6   6        6.06       19.02     14.99 o
 -11   6   6       12.34       13.83     16.03 o
 -10   6   6        0.49        6.48      7.82 o
  -9   6   6      469.57      473.60     16.08 o
  -8   6   6        0.01       26.51      6.63 o
  -7   6   6     2034.62     2000.08     47.65 o
  -6   6   6       39.17       43.23      6.72 o
  -5   6   6       36.87       37.33      4.99 o
  -4   6   6      143.51      126.26      5.52 o
  -3   6   6       65.41       82.05      5.15 o
  -2   6   6        4.63        5.76      4.09 o
  -1   6   6     4889.39     5028.88     70.47 o
   0   6   6      213.95      222.63      8.17 o
   1   6   6     1045.71     1131.96     21.39 o
   2   6   6      133.97      119.10      8.26 o
   3   6   6        4.44        5.57      6.37 o
   4   6   6      134.02      131.58      7.20 o
   5   6   6      292.22      316.83     18.55 o
   6   6   6       55.83       54.91     10.25 o
   7   6   6      182.72      183.72     18.91 o
   8   6   6       25.40       14.51     10.71 o
   9   6   6        0.02       12.44     15.37 o
  10   6   6        8.49        6.13      7.62 o
 -12   7   6       54.57       57.10     14.50 o
 -11   7   6        0.15       10.40     12.24 o
 -10   7   6        4.28        8.33      9.76 o
  -9   7   6        1.64        9.82     11.11 o
  -8   7   6        0.07       10.24     11.47 o
  -7   7   6      129.76      129.73      9.60 o
  -6   7   6      599.58      606.63     31.70 o
  -5   7   6       96.56       86.45      7.36 o
  -4   7   6        0.06        7.66      4.55 o
  -3   7   6       17.44       28.47      4.75 o
  -2   7   6      693.23      720.31     15.33 o
  -1   7   6      373.21      379.46      9.45 o
   0   7   6       51.35       71.08      7.64 o
   1   7   6     1080.05     1023.66     20.94 o
   2   7   6       26.04       21.64      6.57 o
   3   7   6      328.09      307.88     12.64 o
   4   7   6      219.67      244.36     13.37 o
   5   7   6      234.98      238.33     12.89 o
   6   7   6       31.66       58.53     13.32 o
   7   7   6      107.17      117.53     20.79 o
   8   7   6        3.60       10.02     11.87 o
   9   7   6       64.53       38.31     15.56 o
 -12   8   6       16.85        4.89      6.48 o
 -11   8   6       77.89       24.62     15.39 o
 -10   8   6       15.20        9.41      8.50 o
  -9   8   6       85.00       66.91     16.76 o
  -8   8   6        1.33        5.83      5.65 o
  -7   8   6        0.37        6.22      5.85 o
  -6   8   6       67.53       73.04      8.53 o
  -5   8   6      695.29      712.55     23.63 o
  -4   8   6       79.50       68.43      8.01 o
  -3   8   6      775.19      745.45     18.03 o
  -2   8   6       17.82       27.86      5.25 o
  -1   8   6       31.84       26.75      6.56 o
   0   8   6       59.43       48.03      7.13 o
   1   8   6      394.85      405.76     14.09 o
   2   8   6       82.49       74.70      7.66 o
   3   8   6      336.93      362.56     16.56 o
   4   8   6        8.73       11.81      7.25 o
   5   8   6       48.76       46.11     10.35 o
   6   8   6        9.59        8.65      7.19 o
   7   8   6        8.54        8.55     10.29 o
   8   8   6        6.72        9.55      9.02 o
   9   8   6       17.53       57.38     20.88 o
 -11   9   6        9.39        5.21      6.93 o
 -10   9   6       14.75        9.65     11.21 o
  -9   9   6       35.72       49.94     11.47 o
  -8   9   6       38.95       29.83     12.75 o
  -7   9   6        3.46        7.36      8.88 o
  -6   9   6        9.11       12.60      8.00 o
  -5   9   6        7.34       13.17      7.86 o
  -4   9   6        0.04        6.47      5.96 o
  -3   9   6      103.92       99.69      8.94 o
  -2   9   6        6.21       10.86      6.26 o
  -1   9   6      101.96       90.28      8.97 o
   0   9   6       59.03       78.23      8.82 o
   1   9   6        2.78        4.75      4.54 o
   2   9   6      126.35      114.52     13.44 o
   3   9   6       40.18       41.89      8.87 o
   4   9   6       32.24       51.67     10.66 o
   5   9   6       81.86       93.40     13.30 o
   6   9   6       18.50        6.32      6.56 o
   7   9   6       14.05       10.65     10.09 o
   8   9   6       38.87        9.98     10.97 o
  -9  10   6        5.74        7.26      8.43 o
  -8  10   6       47.00       59.18     29.95 o
  -7  10   6       28.62       14.66     14.13 o
  -6  10   6       29.22       13.95     11.49 o
  -5  10   6       24.76       18.82     10.39 o
  -4  10   6        6.27        7.35      8.67 o
  -3  10   6       13.08        7.28      7.45 o
  -2  10   6       97.63      120.01     10.14 o
  -1  10   6       56.50       64.21      9.36 o
   0  10   6      103.95      103.47     15.97 o
   1  10   6       51.79       41.80     10.89 o
   2  10   6        2.14       38.85     11.24 o
   3  10   6        4.61        8.21      7.65 o
   4  10   6        0.17        8.75      9.14 o
   5  10   6       13.21       12.20     13.44 o
   6  10   6        7.14        7.09      7.66 o
  -8  11   6        0.01        4.65      6.18 o
  -7  11   6       19.20        7.01      9.06 o
  -6  11   6        1.39       15.06     16.63 o
  -5  11   6       24.81        7.79      8.43 o
  -4  11   6        0.02        5.93      6.30 o
  -3  11   6        1.58        5.16      5.63 o
  -2  11   6        7.78        7.44      7.17 o
  -1  11   6        4.89        8.83     10.39 o
   0  11   6        8.95       14.31      9.38 o
   1  11   6       15.56       12.36      9.94 o
   2  11   6        5.54        7.64      8.40 o
   3  11   6        0.03       12.43     10.84 o
   4  11   6       19.60        5.19      6.22 o
   5  11   6        0.86        8.72      8.78 o
  -5  12   6        0.06        3.89      5.24 o
  -4  12   6       14.97       52.10     28.46 o
  -3  12   6        0.33        5.27      6.05 o
  -2  12   6        6.79        7.33      7.17 o
  -1  12   6        0.06        8.94      9.77 o
   0  12   6        0.98        6.59      7.78 o
   1  12   6        1.14        5.50      7.23 o
   2  12   6        8.87        5.37      7.24 o
 -15   0   7       12.49       21.94     20.46 o
 -13   0   7        0.22        9.09      9.55 o
 -11   0   7      985.14     1125.90     48.63 o
  -9   0   7       40.36       27.29     11.67 o
  -7   0   7     1059.20     1150.03     28.46 o
  -5   0   7    15458.43    15461.42    225.00 o
  -3   0   7    20005.12    20713.90    278.17 o
  -1   0   7     2008.62     1944.73     34.47 o
   1   0   7     2425.65     2121.12     37.65 o
   3   0   7    13886.37    13572.96    225.41 o
   5   0   7      126.25      103.50     11.13 o
   7   0   7      276.64      304.34     15.17 o
   9   0   7      490.87      527.23     22.40 o
  11   0   7      151.93       20.66     22.13 o
 -15   1   7       33.30       52.11     20.11 o
 -14   1   7        5.20        5.67      6.52 o
 -13   1   7      164.44      187.78     20.80 o
 -12   1   7       93.95       84.05     13.06 o
 -11   1   7      334.33      327.32     13.39 o
 -10   1   7     1507.16     1560.02     28.22 o
  -9   1   7      403.68      347.72     13.50 o
  -8   1   7      289.70      304.17      8.57 o
  -7   1   7     5117.48     5160.85     62.69 o
  -6   1   7     4494.23     4349.61     58.97 o
  -5   1   7     5889.59     5656.63     75.61 o
  -4   1   7      854.44      779.89     10.77 o
  -3   1   7     2302.77     2301.99     27.62 o
  -2   1   7    13596.45    13489.71    152.86 o
  -1   1   7     4669.67     4511.78     59.43 o
   0   1   7     1024.75      879.24     14.09 o
   1   1   7     5470.86     5245.29     69.95 o
   2   1   7     1517.60     1522.31     22.87 o
   3   1   7     1651.78     1599.78     29.49 o
   4   1   7     2660.10     2585.25     42.76 o
   5   1   7      269.28      241.48      7.87 o
   6   1   7       39.94       32.51      6.49 o
   7   1   7      180.53      188.73      9.23 o
   8   1   7      151.89      172.68     12.86 o
   9   1   7       33.24       13.43      8.37 o
  10   1   7        0.80        5.04      5.52 o
  11   1   7        1.61        8.25     10.66 o
 -15   2   7       28.00        8.15      8.74 o
 -14   2   7        5.69        7.13      7.79 o
 -13   2   7        6.12        4.96      5.57 o
 -12   2   7       40.61       39.20     10.82 o
 -11   2   7      225.66      210.51     14.55 o
 -10   2   7       44.25       47.16      6.65 o
  -9   2   7      641.93      711.48     16.08 o
  -8   2   7     1288.00     1428.98     22.50 o
  -7   2   7     4546.94     4473.59     61.41 o
  -6   2   7       62.29       66.65      5.97 o
  -5   2   7      290.56      278.38      6.33 o
  -4   2   7      407.96      413.85      7.47 o
  -3   2   7       95.58      103.64      4.28 o
  -2   2   7     3088.49     3032.21     33.73 o
  -1   2   7    20115.84    19573.11    262.27 o
   0   2   7     3001.49     2771.72     34.26 o
   1   2   7     2384.92     2326.43     31.17 o
   2   2   7        5.57        4.27      3.65 o
   3   2   7      102.46       94.18      7.06 o
   4   2   7        0.83        5.19      4.16 o
   5   2   7     2009.82     2067.15     33.57 o
   6   2   7      680.04      735.84     16.96 o
   7   2   7     1249.75     1262.71     23.65 o
   8   2   7       80.27       72.91      6.50 o
   9   2   7       82.69       83.94     10.82 o
  10   2   7        9.49       36.66     18.06 o
  11   2   7       31.21       11.50     14.30 o
 -14   3   7       49.15       49.22     13.05 o
 -13   3   7        0.03        5.52      5.83 o
 -12   3   7      235.27      251.74     14.14 o
 -11   3   7      250.92      224.90     10.75 o
 -10   3   7        0.09       10.16      6.05 o
  -9   3   7     2178.10     2218.24     37.70 o
  -8   3   7      315.94      296.77      9.30 o
  -7   3   7      366.55      301.64      9.30 o
  -6   3   7     7297.20     7089.55     91.72 o
  -5   3   7       22.34       27.18      4.94 o
  -4   3   7     1369.56     1405.39     19.71 o
  -3   3   7    13278.70    12910.02    183.29 o
  -2   3   7      124.73       97.54      3.72 o
  -1   3   7     2257.42     2189.21     27.67 o
   0   3   7     4147.23     4108.82     52.99 o
   1   3   7      289.30      309.33      7.47 o
   2   3   7     2016.45     2078.23     35.31 o
   3   3   7      978.89      973.35     23.09 o
   4   3   7        0.93        4.81      4.79 o
   5   3   7     1448.55     1501.37     25.95 o
   6   3   7        0.24        9.69      5.55 o
   7   3   7        7.47        5.29      4.51 o
   8   3   7      136.59      128.79      7.78 o
   9   3   7        0.75       16.81      8.63 o
  10   3   7        5.57       16.21     14.15 o
  11   3   7       12.73        9.90     12.77 o
 -14   4   7       28.65       19.89     15.23 o
 -13   4   7        0.34        9.53     11.69 o
 -12   4   7       89.13      135.86     17.35 o
 -11   4   7       90.33       84.47      8.68 o
 -10   4   7       75.13       81.75      9.31 o
  -9   4   7       84.44      101.47      7.88 o
  -8   4   7      507.76      508.27     15.58 o
  -7   4   7      155.47      150.70      6.99 o
  -6   4   7      152.29      179.39      6.07 o
  -5   4   7     1867.14     1792.75     31.33 o
  -4   4   7     7208.99     7234.37     99.18 o
  -3   4   7     2342.09     2288.58     32.87 o
  -2   4   7       22.77       25.47      3.28 o
  -1   4   7        2.20        3.33      2.27 o
   0   4   7        0.81       11.94      3.65 o
   1   4   7      582.83      571.46     11.13 o
   2   4   7     4487.61     4519.34     70.82 o
   3   4   7     1724.15     1635.98     29.72 o
   4   4   7     2298.82     2354.55     39.29 o
   5   4   7      124.77      121.67      9.29 o
   6   4   7       48.01       47.99      6.09 o
   7   4   7       60.11       72.88      7.64 o
   8   4   7      176.64      199.46     10.17 o
   9   4   7      119.07      120.66     13.16 o
  10   4   7      128.93      106.37     23.35 o
 -14   5   7       24.59        9.54     11.61 o
 -13   5   7       89.43       57.86     12.17 o
 -12   5   7       39.70       50.88     11.91 o
 -11   5   7        0.15        4.94      4.97 o
 -10   5   7      289.10      276.58     12.68 o
  -9   5   7      231.38      239.86     10.50 o
  -8   5   7     1371.45     1349.11     35.59 o
  -7   5   7      644.82      635.47     16.22 o
  -6   5   7      715.27      738.81     16.37 o
  -5   5   7     1140.94     1053.74     29.46 o
  -4   5   7     1869.65     1875.26     36.46 o
  -3   5   7     1423.52     1508.00     24.30 o
  -2   5   7     2420.43     2415.05     35.00 o
  -1   5   7        9.90       16.95      4.98 o
   0   5   7     1036.57     1074.31     17.01 o
   1   5   7     2601.34     2576.41     42.80 o
   2   5   7      215.84      232.90      9.30 o
   3   5   7       13.78       26.63      4.43 o
   4   5   7      476.16      477.90     16.52 o
   5   5   7       29.22       29.51      5.79 o
   6   5   7       37.19       19.97      7.01 o
   7   5   7       75.88       68.02      9.06 o
   8   5   7        0.04       16.28     10.83 o
   9   5   7       45.35       69.02     17.06 o
  10   5   7        0.13        8.16      9.57 o
 -13   6   7       17.76       11.07     10.43 o
 -12   6   7       36.22       36.60     11.71 o
 -11   6   7       15.09        8.75      7.74 o
 -10   6   7       29.10       26.57      8.03 o
  -9   6   7        3.59       15.39      7.35 o
  -8   6   7      747.89      795.13     30.87 o
  -7   6   7       84.76       80.95     11.17 o
  -6   6   7       83.95       84.64      6.83 o
  -5   6   7       88.15       81.77      5.09 o
  -4   6   7        9.29       17.32      4.61 o
  -3   6   7       74.52       54.37      6.39 o
  -2   6   7     1469.06     1418.81     24.45 o
  -1   6   7        4.78        3.12      3.01 o
   0   6   7     2960.75     2855.41     51.26 o
   1   6   7        1.59       12.85      5.55 o
   2   6   7       26.57       21.15      5.23 o
   3   6   7        0.21        6.42      7.21 o
   4   6   7      152.34      158.20      8.30 o
   5   6   7        2.36        7.62      8.55 o
   6   6   7      600.11      679.77     25.31 o
   7   6   7        0.55       20.05     10.06 o
   8   6   7      132.70      116.36     13.91 o
   9   6   7        1.04       12.79     16.26 o
  10   6   7       26.74        7.08      9.33 o
 -12   7   7       31.09       11.59     10.86 o
 -11   7   7        4.16        8.47      7.64 o
 -10   7   7      149.07      139.78     11.57 o
  -9   7   7       50.47       59.22     12.77 o
  -8   7   7      148.14      138.44      9.60 o
  -7   7   7      202.61      224.28     12.16 o
  -6   7   7       99.79       85.83      6.30 o
  -5   7   7      457.00      476.70     14.45 o
  -4   7   7      533.61      528.05     11.91 o
  -3   7   7       61.00       62.18      5.70 o
  -2   7   7      680.96      693.56     14.02 o
  -1   7   7        7.39        6.62      4.77 o
   0   7   7      211.12      232.28      8.17 o
   1   7   7      799.59      812.36     18.99 o
   2   7   7       68.81       89.59      7.56 o
   3   7   7       32.80       47.74      9.21 o
   4   7   7      252.42      287.02     14.41 o
   5   7   7       93.52      103.71     11.86 o
   6   7   7       23.05        6.95      7.60 o
   7   7   7        0.75        7.72      9.36 o
   8   7   7        2.51       14.15     10.73 o
   9   7   7        7.03        6.74      8.60 o
 -12   8   7       14.11        6.04      7.70 o
 -11   8   7        0.15       11.24     13.44 o
 -10   8   7       31.73       32.60     13.45 o
  -9   8   7       34.25       21.27     11.35 o
  -8   8   7        0.81       10.44      9.09 o
  -7   8   7       39.04       25.95      8.74 o
  -6   8   7       28.56       45.28     12.75 o
  -5   8   7      108.79       98.43      9.10 o
  -4   8   7      489.04      455.12     12.78 o
  -3   8   7       12.46        2.65      2.89 o
  -2   8   7       88.30       62.90      5.93 o
  -1   8   7        2.21        4.43      4.47 o
   0   8   7        1.09        9.78      6.36 o
   1   8   7       13.63        5.34      4.95 o
   2   8   7      353.90      366.90     15.48 o
   3   8   7       72.46       75.21      8.39 o
   4   8   7      133.92      106.64     11.82 o
   5   8   7        3.51       13.66      9.05 o
   6   8   7       10.94       10.75      8.27 o
   7   8   7        3.49        9.82      9.32 o
   8   8   7       30.74        9.14     10.67 o
 -11   9   7        5.81        6.99      9.33 o
 -10   9   7        0.59        6.59      8.37 o
  -9   9   7       38.30       42.15     18.11 o
  -8   9   7       29.97       29.86     11.53 o
  -7   9   7       23.12       27.88     12.62 o
  -6   9   7      172.60      166.39     11.66 o
  -5   9   7        0.61        7.62      8.88 o
  -4   9   7        2.28        6.30      5.99 o
  -3   9   7      156.55      169.70      9.99 o
  -2   9   7        0.19        6.34      5.18 o
  -1   9   7       37.69       45.87     11.30 o
   0   9   7       46.42       47.00      7.03 o
   1   9   7        0.15        3.73      3.92 o
   2   9   7       36.66       42.41      8.72 o
   3   9   7       10.71       14.96      9.92 o
   4   9   7       10.30       12.75     10.10 o
   5   9   7        3.15        9.43     11.04 o
   6   9   7        5.56        8.75     10.64 o
   7   9   7        0.87        9.56      9.60 o
  -9  10   7        0.26       12.90     14.05 o
  -8  10   7       13.11        9.20      9.37 o
  -7  10   7       15.38       32.18     15.34 o
  -6  10   7       14.36       17.11     11.31 o
  -5  10   7        8.00       12.63      8.08 o
  -4  10   7        3.47        5.54      5.46 o
  -3  10   7        0.44        5.73      6.13 o
  -2  10   7       31.97       34.02      8.74 o
  -1  10   7       73.40       48.88      9.44 o
   0  10   7       16.93       21.38      8.42 o
   1  10   7        6.66        7.94      9.20 o
   2  10   7       19.14       38.10     10.72 o
   3  10   7        7.14        8.72      8.20 o
   4  10   7        8.85       11.37     11.46 o
   5  10   7       10.63        7.56      9.42 o
   6  10   7       10.63        6.54      8.39 o
  -7  11   7       13.30        6.17      7.13 o
  -6  11   7        2.66        8.45     10.36 o
  -5  11   7       21.08       37.51     17.84 o
  -4  11   7        1.95        8.84     10.57 o
  -3  11   7        9.90        5.98      6.35 o
  -2  11   7       23.48       21.72     10.79 o
  -1  11   7        4.45        6.34      6.23 o
   0  11   7        0.04        6.64      8.06 o
   1  11   7        2.80        6.59      6.78 o
   2  11   7        0.08        6.74      7.33 o
   3  11   7        1.92        7.23      9.14 o
   4  11   7        6.77        5.59      6.56 o
  -3  12   7        6.91        8.29      8.99 o
  -2  12   7        3.22       44.99     20.81 o
  -1  12   7        1.13        6.54      7.27 o
   0  12   7        0.53        9.99     10.77 o
   1  12   7        4.74       11.46     13.43 o
 -14   0   8      226.24      241.60     21.31 o
 -12   0   8        2.13       17.11     13.43 o
 -10   0   8       79.55       79.79      9.53 o
  -8   0   8     8984.58     9331.51    194.23 o
  -6   0   8     1421.26     1440.81     31.30 o
  -4   0   8      835.93      840.39     15.87 o
  -2   0   8    12062.23    11263.40    178.17 o
   0   0   8     9681.77     9297.82    157.98 o
   2   0   8      242.94      239.40      8.51 o
   4   0   8      357.07      322.98     11.92 o
   6   0   8      929.90      887.18     24.85 o
   8   0   8        0.30       30.73     11.11 o
  10   0   8       15.41       22.69     15.35 o
 -15   1   8        1.69        7.39      9.69 o
 -14   1   8        3.31        7.35      9.23 o
 -13   1   8      168.90      185.45     15.78 o
 -12   1   8       35.67       40.85      8.14 o
 -11   1   8       12.65       29.81     10.06 o
 -10   1   8        0.04       14.97      6.75 o
  -9   1   8     1810.13     1975.60     36.91 o
  -8   1   8      258.28      299.57      9.88 o
  -7   1   8     1207.33     1229.00     24.87 o
  -6   1   8     3117.60     3182.29     39.06 o
  -5   1   8     1725.28     1685.78     24.01 o
  -4   1   8      631.19      630.56     10.07 o
  -3   1   8    11105.99    10932.63    129.83 o
  -2   1   8     1080.56      980.21     13.81 o
  -1   1   8      547.58      622.43     10.66 o
   0   1   8     6432.65     6356.25     89.06 o
   1   1   8     2826.92     2726.20     35.71 o
   2   1   8     4981.05     4738.15     62.41 o
   3   1   8      724.16      741.77     13.77 o
   4   1   8     1146.06     1074.93     19.72 o
   5   1   8     1500.71     1428.57     23.40 o
   6   1   8     1167.00     1218.99     22.32 o
   7   1   8        9.64       14.90      6.44 o
   8   1   8      429.32      440.58     14.85 o
   9   1   8        1.40       22.19     11.05 o
  10   1   8      106.77       77.23     13.21 o
 -15   2   8        0.01        4.74      5.69 o
 -14   2   8        0.05       10.00      9.31 o
 -13   2   8       54.69       58.43     18.31 o
 -12   2   8      634.91      683.32     21.80 o
 -11   2   8      458.60      520.12     21.15 o
 -10   2   8     1028.83     1077.28     25.51 o
  -9   2   8        5.66       17.21      6.90 o
  -8   2   8      388.35      411.21     12.64 o
  -7   2   8        0.19        9.73      4.45 o
  -6   2   8     1113.39     1002.58     19.65 o
  -5   2   8     3687.48     3747.14     46.25 o
  -4   2   8    12488.18    12151.01    158.30 o
  -3   2   8     2187.74     2191.40     30.67 o
  -2   2   8        8.59       34.43      3.13 o
  -1   2   8      756.03      747.98     12.41 o
   0   2   8       92.76       97.81      4.93 o
   1   2   8      210.09      190.20      6.41 o
   2   2   8     5124.28     5037.21     72.87 o
   3   2   8      558.72      576.59     15.79 o
   4   2   8      655.21      617.88     15.62 o
   5   2   8      146.41      171.04      7.81 o
   6   2   8       53.25       75.63      7.86 o
   7   2   8       32.90       33.30      6.44 o
   8   2   8        9.50        3.96      4.31 o
   9   2   8        0.07        9.74     11.23 o
  10   2   8       19.32       10.04     10.95 o
 -14   3   8        3.61       13.85     10.53 o
 -13   3   8       49.65       57.28     13.81 o
 -12   3   8        0.46        8.71      7.17 o
 -11   3   8       11.27        9.10      6.46 o
 -10   3   8      936.64     1037.79     24.45 o
  -9   3   8      378.03      305.32     11.58 o
  -8   3   8       58.19       80.50      6.19 o
  -7   3   8      577.31      558.47     11.80 o
  -6   3   8      374.32      416.84      9.74 o
  -5   3   8     2111.21     2135.07     32.02 o
  -4   3   8     1059.20     1033.46     17.32 o
  -3   3   8      734.79      721.02     12.52 o
  -2   3   8     6727.67     6777.85     88.11 o
  -1   3   8      426.83      394.86      8.03 o
   0   3   8       98.23       78.33      7.03 o
   1   3   8     6847.97     6808.16     92.45 o
   2   3   8      223.46      229.97      7.02 o
   3   3   8      266.66      275.09      9.11 o
   4   3   8     2055.84     2187.29     40.52 o
   5   3   8      168.21      188.44      8.92 o
   6   3   8      461.85      434.12     12.37 o
   7   3   8      316.30      328.26      9.94 o
   8   3   8       21.95        7.36      6.21 o
   9   3   8      122.12       90.22     11.77 o
  10   3   8       54.42       53.26     17.06 o
 -14   4   8       41.93       49.20     13.83 o
 -13   4   8       36.91       39.68     11.43 o
 -12   4   8        0.16        7.43      8.98 o
 -11   4   8        2.50        8.68      9.85 o
 -10   4   8        4.47        8.02      7.05 o
  -9   4   8     1099.19     1159.99     27.77 o
  -8   4   8      496.00      398.94     20.28 o
  -7   4   8     1859.21     1942.71     37.15 o
  -6   4   8      237.35      218.99      6.65 o
  -5   4   8       98.44      112.93      5.29 o
  -4   4   8       19.45       24.15      3.72 o
  -3   4   8        1.31        4.86      3.04 o
  -2   4   8      770.52      726.21     11.24 o
  -1   4   8     6879.32     7024.79     89.03 o
   0   4   8     1810.27     1742.79     22.86 o
   1   4   8      244.70      303.16     10.08 o
   2   4   8       13.45        7.21      5.43 o
   3   4   8      117.16      107.83      6.73 o
   4   4   8       46.95       47.41      5.26 o
   5   4   8      168.22      213.70      9.53 o
   6   4   8      204.33      191.41      8.24 o
   7   4   8       48.94       64.31      8.14 o
   8   4   8       30.63       19.39     10.31 o
   9   4   8       14.88       31.12     14.19 o
  10   4   8        0.80        9.81     10.97 o
 -14   5   8       29.56        7.28      8.84 o
 -13   5   8        2.31        5.90      6.42 o
 -12   5   8      114.08      104.85     12.30 o
 -11   5   8        0.00        8.19      9.31 o
 -10   5   8       68.56       63.14      9.58 o
  -9   5   8       82.56       86.04      8.80 o
  -8   5   8       83.71      107.42     11.06 o
  -7   5   8       44.92       66.02      6.58 o
  -6   5   8     2913.00     2873.28     47.97 o
  -5   5   8       16.48       21.43      4.42 o
  -4   5   8        0.88        9.49      4.14 o
  -3   5   8      522.79      509.46     14.31 o
  -2   5   8      643.20      660.79     12.81 o
  -1   5   8     1165.20     1157.58     21.08 o
   0   5   8     1394.89     1403.72     21.75 o
   1   5   8      512.60      482.03     12.19 o
   2   5   8      632.33      617.11     15.61 o
   3   5   8      788.23      800.77     17.77 o
   4   5   8       67.69       80.23      5.87 o
   5   5   8      609.44      605.35     18.91 o
   6   5   8       26.95       24.42      6.34 o
   7   5   8      144.93      152.24     10.05 o
   8   5   8       87.12       97.39     12.06 o
   9   5   8       83.97       67.68     16.39 o
  10   5   8        1.41        7.33      9.17 o
 -13   6   8       34.43       39.98     21.41 o
 -12   6   8        1.46       13.88      9.79 o
 -11   6   8      280.38      252.22     13.38 o
 -10   6   8        9.85       10.24      7.99 o
  -9   6   8       56.48       35.15      7.96 o
  -8   6   8        2.27       23.51      7.92 o
  -7   6   8       48.93       37.02      6.05 o
  -6   6   8        5.62        8.09      4.63 o
  -5   6   8     2650.11     2745.73     53.26 o
  -4   6   8       18.61       16.94      6.55 o
  -3   6   8     1124.17     1192.71     27.65 o
  -2   6   8       61.14       53.63      5.87 o
  -1   6   8       57.79       52.57      4.73 o
   0   6   8       14.86        8.35      4.12 o
   1   6   8      274.03      318.31     10.32 o
   2   6   8       23.98       28.04      5.38 o
   3   6   8      604.94      660.95     20.40 o
   4   6   8        2.34        8.06      8.98 o
   5   6   8        7.02       13.46      8.59 o
   6   6   8       16.55       30.82     12.23 o
   7   6   8        0.82        4.84      5.30 o
   8   6   8       16.08       23.10     20.15 o
   9   6   8        9.23        6.70      7.62 o
 -12   7   8        0.45        8.90     10.59 o
 -11   7   8       31.05       22.37     11.42 o
 -10   7   8      127.32      124.25     12.39 o
  -9   7   8       63.35       72.31     12.03 o
  -8   7   8       88.90       86.33     14.44 o
  -7   7   8       24.37        7.46      8.58 o
  -6   7   8      205.45      197.01     13.11 o
  -5   7   8      164.62      169.52      8.74 o
  -4   7   8      190.40      207.07      8.25 o
  -3   7   8      477.54      434.72     10.66 o
  -2   7   8      256.95      257.72      8.43 o
  -1   7   8      298.59      283.92      9.02 o
   0   7   8       21.25       43.02      6.51 o
   1   7   8      225.32      225.91     14.54 o
   2   7   8      129.42      122.82      9.63 o
   3   7   8      241.98      213.24      9.79 o
   4   7   8       22.60       23.35      7.67 o
   5   7   8      286.64      288.33     28.87 o
   6   7   8        1.01        7.42      9.02 o
   7   7   8       67.22       62.55     15.66 o
   8   7   8       30.45       19.84     16.78 o
 -11   8   8        4.48        6.45      8.44 o
 -10   8   8        6.77       11.20      9.13 o
  -9   8   8       75.76       45.16     11.22 o
  -8   8   8      104.38      101.76     12.40 o
  -7   8   8      256.69      234.18     13.70 o
  -6   8   8        6.98        8.35      9.33 o
  -5   8   8        8.28        8.64      5.90 o
  -4   8   8        0.80        4.35      4.49 o
  -3   8   8       33.49       43.65      7.42 o
  -2   8   8       92.86      114.45      8.81 o
  -1   8   8      412.67      479.36     15.09 o
   0   8   8       33.51       47.13      6.95 o
   1   8   8       88.84      112.21     11.93 o
   2   8   8       41.35       30.50      8.15 o
   3   8   8        0.00        4.49      4.49 o
   4   8   8       21.30        9.07     10.27 o
   5   8   8       17.76       20.58     11.77 o
   6   8   8        0.06        7.12      8.74 o
   7   8   8       12.72       10.08     12.81 o
   8   8   8        6.85        4.10      5.48 o
 -10   9   8        0.97        5.47      6.46 o
  -9   9   8        1.74        7.92      9.65 o
  -8   9   8        0.45        6.54      6.36 o
  -7   9   8       82.39       72.50     18.86 o
  -6   9   8       12.78       14.33     10.00 o
  -5   9   8       96.70       87.45     10.73 o
  -4   9   8        3.45       11.96     13.54 o
  -3   9   8        2.13        6.89      6.37 o
  -2   9   8      114.31      116.29      8.40 o
  -1   9   8       79.42       68.81      9.87 o
   0   9   8        2.45       16.54      7.38 o
   1   9   8      257.23      216.54     10.72 o
   2   9   8       22.19        4.81      4.64 o
   3   9   8       12.55        9.63     11.42 o
   4   9   8       42.85       28.02     15.11 o
   5   9   8       15.51       12.52      9.55 o
   6   9   8       15.73        6.83      8.95 o
   7   9   8       10.25        4.43      5.92 o
  -9  10   8        3.16        5.44      7.01 o
  -8  10   8        3.48        5.40      6.22 o
  -7  10   8        0.07        5.87      7.46 o
  -6  10   8       25.70       21.88     10.40 o
  -5  10   8       12.13       11.29      8.95 o
  -4  10   8       50.45       59.78     15.36 o
  -3  10   8       35.00       27.30     10.38 o
  -2  10   8        4.99        9.80      7.57 o
  -1  10   8        0.31        6.24      6.42 o
   0  10   8        1.63        5.07      5.62 o
   1  10   8       30.90       17.91     10.86 o
   2  10   8       23.66       45.53     11.22 o
   3  10   8       20.36       14.62     11.60 o
   4  10   8        0.01        7.36      9.06 o
   5  10   8        4.00        8.15     10.67 o
  -7  11   8        2.78       39.87     22.10 o
  -6  11   8        1.72        7.18      9.67 o
  -5  11   8        0.93       23.73     23.38 o
  -4  11   8        5.86       14.74     14.32 o
  -3  11   8       10.61       17.95     13.63 o
  -2  11   8        8.12        7.27      9.13 o
  -1  11   8        4.37       11.44     14.40 o
   0  11   8       12.98        5.47      6.30 o
   1  11   8        2.22       16.02     11.48 o
   2  11   8       18.00       17.44     16.14 o
   3  11   8        2.18        5.12      6.09 o
  -2  12   8        9.57        5.32      6.64 o
 -15   0   9       83.80       52.94     21.42 o
 -13   0   9        0.17       51.68     21.36 o
 -11   0   9      266.49      236.57     16.12 o
  -9   0   9     1479.32     1713.49     43.57 o
  -7   0   9     4985.19     5119.13     85.19 o
  -5   0   9      889.63      911.45     22.81 o
  -3   0   9      760.48      703.74     13.69 o
  -1   0   9    22558.37    22588.83    410.49 o
   1   0   9     1666.55     1617.36     46.48 o
   3   0   9      274.15      283.04      9.19 o
   5   0   9     2242.94     2434.10     55.72 o
   7   0   9      856.43      862.69     42.89 o
   9   0   9       62.06       14.73     11.08 o
 -15   1   9        5.15        7.61      9.71 o
 -14   1   9       54.44       20.35     14.29 o
 -13   1   9       19.05       12.29      9.48 o
 -12   1   9      128.76      173.56     13.01 o
 -11   1   9      215.53      240.91     15.50 o
 -10   1   9      758.68      851.56     21.50 o
  -9   1   9     1054.82     1012.19     19.61 o
  -8   1   9       65.86       73.19      4.79 o
  -7   1   9      741.51      615.16     13.48 o
  -6   1   9     6760.94     6579.55     87.17 o
  -5   1   9      833.58      765.63     14.66 o
  -4   1   9      212.79      213.52      7.00 o
  -3   1   9     4740.48     4666.70     55.69 o
  -2   1   9     3294.19     3155.80     38.65 o
  -1   1   9     1122.41     1149.02     18.06 o
   0   1   9     3453.44     3326.69     43.56 o
   1   1   9      202.01      229.19      8.17 o
   2   1   9      859.12      851.78     16.71 o
   3   1   9      361.07      363.20      9.20 o
   4   1   9      418.68      444.52     10.94 o
   5   1   9      489.04      481.33     12.33 o
   6   1   9        0.86        8.74      9.98 o
   7   1   9        0.67        7.15      8.47 o
   8   1   9       80.30       59.73     10.78 o
   9   1   9        0.85        7.84      9.32 o
  10   1   9        4.40       10.64     14.06 o
 -15   2   9        9.40        5.76      7.40 o
 -14   2   9        3.73       18.27     14.36 o
 -13   2   9       13.05       16.45     12.51 o
 -12   2   9       59.48       94.94     10.65 o
 -11   2   9      611.95      659.84     26.79 o
 -10   2   9       48.54       71.39      7.46 o
  -9   2   9       11.89       12.05      5.01 o
  -8   2   9      499.63      480.31     12.47 o
  -7   2   9       44.91       58.79      4.57 o
  -6   2   9      385.37      422.25     11.01 o
  -5   2   9     8258.31     8062.33    101.21 o
  -4   2   9     2878.66     2901.18     38.04 o
  -3   2   9     7315.62     7318.20     88.59 o
  -2   2   9       11.29       11.00      3.41 o
  -1   2   9      270.93      270.34      6.99 o
   0   2   9      103.99       99.08      4.98 o
   1   2   9     2155.45     2070.16     37.86 o
   2   2   9     1591.25     1669.61     26.08 o
   3   2   9     4355.73     4296.98     74.65 o
   4   2   9      873.94      841.94     16.89 o
   5   2   9      107.28       87.58      7.08 o
   6   2   9        3.19        3.54      3.81 o
   7   2   9      146.93      149.48      9.82 o
   8   2   9       82.74      107.88      9.71 o
   9   2   9      182.16      169.54     16.41 o
  10   2   9       24.29       13.24     14.32 o
 -14   3   9        0.61       14.51     12.95 o
 -13   3   9      166.16      199.11     13.49 o
 -12   3   9        4.61        8.35      9.66 o
 -11   3   9       10.32        8.79      9.90 o
 -10   3   9      853.10      821.09     22.36 o
  -9   3   9       69.56       97.62      8.33 o
  -8   3   9      435.85      420.21     12.14 o
  -7   3   9     2664.03     2651.66     39.85 o
  -6   3   9      201.22      189.30      7.55 o
  -5   3   9     1428.52     1387.74     27.45 o
  -4   3   9     1523.55     1491.01     27.05 o
  -3   3   9      648.65      674.11     12.83 o
  -2   3   9     3974.68     4004.58     61.99 o
  -1   3   9      448.42      439.22      8.93 o
   0   3   9       22.84       28.20      3.00 o
   1   3   9     2290.28     2317.58     35.04 o
   2   3   9       16.07       11.96      3.68 o
   3   3   9        0.03        6.36      4.57 o
   4   3   9      554.87      537.18     17.29 o
   5   3   9       22.46       22.65      5.82 o
   6   3   9        0.76        3.84      3.90 o
   7   3   9       36.34       39.85      7.78 o
   8   3   9       26.80       14.30     11.43 o
   9   3   9        5.11        8.22     10.15 o
 -14   4   9       17.27       17.14     12.58 o
 -13   4   9       18.48       14.54      9.82 o
 -12   4   9       83.37       93.16     10.80 o
 -11   4   9        7.36        5.65      5.56 o
 -10   4   9        2.03        9.60     10.89 o
  -9   4   9      182.74      192.62      9.51 o
  -8   4   9     2110.80     2256.05     44.63 o
  -7   4   9     1167.37     1082.18     19.86 o
  -6   4   9       99.04      104.29      5.71 o
  -5   4   9        2.13        5.72      6.44 o
  -4   4   9        3.29        5.07      3.18 o
  -3   4   9      401.10      383.88      7.65 o
  -2   4   9     4000.04     3977.96     55.22 o
  -1   4   9     1783.97     1673.35     24.71 o
   0   4   9     3320.09     3169.43     55.54 o
   1   4   9      314.83      258.17     10.12 o
   2   4   9        0.53        5.70      6.55 o
   3   4   9       31.50       40.36      6.87 o
   4   4   9      214.00      232.57     10.73 o
   5   4   9      217.57      227.95      9.20 o
   6   4   9      508.06      588.73     18.42 o
   7   4   9       85.26       92.59     11.02 o
   8   4   9       89.74       74.63      9.93 o
   9   4   9       10.30        6.38      7.01 o
  10   4   9        9.80        5.52      7.17 o
 -14   5   9       17.68        5.17      6.54 o
 -13   5   9       29.24       12.08      9.25 o
 -12   5   9       89.73       84.18     12.22 o
 -11   5   9       61.18       70.52     11.03 o
 -10   5   9       97.22      154.69     21.94 o
  -9   5   9      417.85      377.16     14.69 o
  -8   5   9      104.62      111.90     10.00 o
  -7   5   9      139.51      169.33      7.48 o
  -6   5   9     1186.30     1133.70     21.81 o
  -5   5   9      209.15      227.04      7.92 o
  -4   5   9      233.96      253.24      7.85 o
  -3   5   9     1696.99     1688.08     29.86 o
  -2   5   9      255.43      274.64      9.38 o
  -1   5   9       55.87       73.00      5.36 o
   0   5   9      226.65      250.99      9.33 o
   1   5   9      812.95      807.49     16.90 o
   2   5   9      125.77      156.75      8.54 o
   3   5   9      205.70      241.89      9.16 o
   4   5   9       14.41       30.39      8.51 o
   5   5   9      222.51      205.79     11.17 o
   6   5   9        0.10        7.02      8.19 o
   7   5   9        0.23        4.73      5.26 o
   8   5   9        1.25        7.68      9.37 o
   9   5   9        0.97        5.42      6.56 o
 -13   6   9        0.34        5.58      6.50 o
 -12   6   9       86.50       69.36     25.28 o
 -11   6   9        3.78        9.88      7.41 o
 -10   6   9       59.01       73.12      9.68 o
  -9   6   9       63.01       60.31     11.16 o
  -8   6   9       52.02       66.68      8.09 o
  -7   6   9        6.47        9.84      6.01 o
  -6   6   9      238.87      274.31     10.56 o
  -5   6   9        1.65       10.55      4.15 o
  -4   6   9     2405.70     2452.26     41.98 o
  -3   6   9        5.39       11.91      4.47 o
  -2   6   9       58.23       47.55      4.18 o
  -1   6   9       15.35        4.10      3.89 o
   0   6   9       70.62       74.78      6.36 o
   1   6   9        2.80        4.00      4.14 o
   2   6   9     1281.92     1317.89     31.78 o
   3   6   9       13.68        9.36      6.50 o
   4   6   9      471.40      476.44     18.28 o
   5   6   9        6.11        7.36      6.70 o
   6   6   9       18.65        8.35      7.34 o
   7   6   9        2.10       11.89     14.09 o
   8   6   9       57.07       51.55     18.12 o
   9   6   9        4.78        8.99      9.55 o
 -12   7   9       12.15       15.59     15.92 o
 -11   7   9       18.56        7.72      7.90 o
 -10   7   9       14.58        7.78      8.03 o
  -9   7   9      114.19      115.23     12.10 o
  -8   7   9      197.78      179.79     15.46 o
  -7   7   9       14.42       16.44      8.95 o
  -6   7   9      398.87      380.88     12.09 o
  -5   7   9       57.12       49.57      6.40 o
  -4   7   9       34.69       35.83      5.50 o
  -3   7   9      482.03      513.94     13.53 o
  -2   7   9       71.81       81.61      6.90 o
  -1   7   9        0.07        6.21      5.08 o
   0   7   9      154.10      183.65      8.50 o
   1   7   9      187.31      178.12      9.16 o
   2   7   9       42.88       59.51      7.38 o
   3   7   9        7.99        7.11      8.22 o
   4   7   9       17.34       19.71     11.67 o
   5   7   9        2.17        7.62      8.96 o
   6   7   9        3.37        7.04      8.90 o
   7   7   9       12.73       14.97     10.32 o
   8   7   9        3.30        4.69      5.61 o
 -11   8   9        3.49        5.03      6.77 o
 -10   8   9        0.01        6.01      6.77 o
  -9   8   9        2.56       11.47     13.68 o
  -8   8   9      125.65      108.20     13.32 o
  -7   8   9       15.50       20.92     12.18 o
  -6   8   9       26.07       14.74     11.38 o
  -5   8   9       47.61       51.23      7.69 o
  -4   8   9        0.54        6.38      7.27 o
  -3   8   9        9.84       11.66      6.19 o
  -2   8   9      228.10      226.76     10.75 o
  -1   8   9      107.76      120.44      8.72 o
   0   8   9      237.21      247.63     11.03 o
   1   8   9       31.15       13.11      6.97 o
   2   8   9       11.37       11.79      6.93 o
   3   8   9        3.24        8.04      9.31 o
   4   8   9       68.22       76.35     12.48 o
   5   8   9       18.98        7.17      7.10 o
   6   8   9       57.82       46.20     11.43 o
   7   8   9       10.93       66.91     21.41 o
 -10   9   9       23.55       17.39     14.52 o
  -9   9   9        0.20       10.07     12.87 o
  -8   9   9       10.56        9.73      8.96 o
  -7   9   9       43.21       35.96     12.48 o
  -6   9   9        3.57        9.52     11.13 o
  -5   9   9       74.36       67.54     10.32 o
  -4   9   9       63.94       66.90     10.61 o
  -3   9   9        6.49        7.86      6.34 o
  -2   9   9       67.19       65.15      9.05 o
  -1   9   9        1.35        7.01      8.10 o
   0   9   9        5.14        4.10      4.31 o
   1   9   9       68.61       81.58     12.81 o
   2   9   9        0.02        7.98      9.59 o
   3   9   9        1.35        6.91      6.58 o
   4   9   9       25.49        5.91      6.41 o
   5   9   9        0.57        8.86      8.72 o
   6   9   9        1.63        5.55      6.70 o
  -9  10   9        5.52        4.73      6.26 o
  -8  10   9        1.75        8.36     10.73 o
  -7  10   9        1.84        5.38      6.96 o
  -6  10   9        4.52        7.61      9.43 o
  -5  10   9       37.97       18.37     13.60 o
  -4  10   9       30.32       20.56     10.04 o
  -3  10   9       12.96        5.65      5.65 o
  -2  10   9       13.99        7.88      6.79 o
  -1  10   9        0.12        4.04      4.26 o
   0  10   9        0.32        7.27      8.74 o
   1  10   9       11.96        4.72      5.08 o
   2  10   9       11.04        6.17      6.35 o
   3  10   9       26.95       42.27     14.98 o
   4  10   9        5.88       11.83     10.91 o
   5  10   9        2.85        6.50      8.40 o
  -7  11   9        6.19        5.13      6.97 o
  -6  11   9        7.83       14.45     14.76 o
  -5  11   9        2.38        7.95     10.18 o
  -4  11   9        3.41        7.64      9.73 o
  -3  11   9       12.08        8.64      9.18 o
  -2  11   9        3.10        4.72      6.27 o
  -1  11   9        2.53        5.65      7.27 o
   0  11   9        0.49       10.06     13.05 o
   1  11   9        4.26        7.27      9.06 o
   2  11   9        0.24        6.95      8.55 o
 -14   0  10        0.63       15.23     18.80 o
 -12   0  10      915.29      964.75     43.72 o
 -10   0  10      765.74      788.93     39.54 o
  -8   0  10     1182.86     1236.97     34.07 o
  -6   0  10     1384.06     1282.47     28.48 o
  -4   0  10     9123.27     9079.56    161.43 o
  -2   0  10      774.49      742.90     21.79 o
   0   0  10      150.12      148.44      9.44 o
   2   0  10     2550.49     2557.47     68.54 o
   4   0  10      108.03      118.89     10.34 o
   6   0  10      238.67      259.25     15.47 o
   8   0  10        0.05        7.52      9.16 o
 -15   1  10        0.93        5.40      7.33 o
 -14   1  10        1.03        8.61      8.79 o
 -13   1  10      180.79      186.48     14.41 o
 -12   1  10       44.68       55.22     11.96 o
 -11   1  10       61.92       60.37      8.54 o
 -10   1  10      430.67      535.79     15.85 o
  -9   1  10      900.90      898.07     24.08 o
  -8   1  10      202.64      237.17      7.52 o
  -7   1  10     2094.70     2072.89     32.00 o
  -6   1  10      181.01      196.51      6.18 o
  -5   1  10     1248.76     1373.19     24.27 o
  -4   1  10     1528.48     1523.92     24.51 o
  -3   1  10     3860.28     3754.16     49.46 o
  -2   1  10     3239.12     3103.43     38.04 o
  -1   1  10      144.93      141.44      5.18 o
   0   1  10      901.26      856.50     15.06 o
   1   1  10     3251.13     3256.45     43.14 o
   2   1  10     1517.19     1514.36     23.20 o
   3   1  10       88.16      112.12      7.04 o
   4   1  10      856.39      901.89     26.09 o
   5   1  10      136.96      117.67      7.73 o
   6   1  10      503.22      483.02     14.21 o
   7   1  10       94.09      129.55     10.21 o
   8   1  10       65.72       53.27     10.52 o
   9   1  10        6.18        8.51     10.47 o
 -14   2  10      105.85      130.10     13.77 o
 -13   2  10        1.40       11.26      9.33 o
 -12   2  10       16.07        6.44      6.99 o
 -11   2  10        0.07        5.22      5.42 o
 -10   2  10       28.99       36.62      8.07 o
  -9   2  10      551.25      606.22     12.77 o
  -8   2  10     3537.67     3355.44     52.68 o
  -7   2  10      480.67      560.04     12.58 o
  -6   2  10       40.92       51.50      4.71 o
  -5   2  10      304.16      309.16      7.75 o
  -4   2  10      246.41      235.82      7.02 o
  -3   2  10       11.47       23.95      3.73 o
  -2   2  10     3147.22     2999.68     38.98 o
  -1   2  10     2142.57     2136.31     30.98 o
   0   2  10     1867.01     1858.56     35.27 o
   1   2  10       35.92       38.20      5.59 o
   2   2  10      315.24      298.97     11.14 o
   3   2  10       62.89       58.64      5.99 o
   4   2  10       26.29       16.00      5.63 o
   5   2  10        4.54       13.33      6.15 o
   6   2  10      117.12      101.44      9.42 o
   7   2  10        1.99        4.52      4.92 o
   8   2  10        1.17        7.39      8.93 o
   9   2  10       15.52       10.94     13.65 o
 -14   3  10       41.08       41.15     15.76 o
 -13   3  10       46.11       43.14     11.04 o
 -12   3  10       67.47       79.52     10.75 o
 -11   3  10       53.06       66.93      8.39 o
 -10   3  10       91.23       93.29     11.41 o
  -9   3  10      634.52      675.65     18.25 o
  -8   3  10      310.15      337.41     10.89 o
  -7   3  10      152.54      116.07      5.35 o
  -6   3  10     3203.71     3279.12     53.14 o
  -5   3  10       15.76       15.76      5.16 o
  -4   3  10        2.63        4.97      5.48 o
  -3   3  10     2613.83     2584.95     36.47 o
  -2   3  10       40.99       67.03      4.16 o
  -1   3  10      608.33      641.48     12.55 o
   0   3  10     3607.16     3648.18     54.13 o
   1   3  10       37.33       25.27      5.26 o
   2   3  10     1331.78     1308.14     25.54 o
   3   3  10      804.81      851.03     22.60 o
   4   3  10       62.46       46.41      7.68 o
   5   3  10      467.99      488.26     18.87 o
   6   3  10      291.93      309.84     12.97 o
   7   3  10       24.24       26.48      8.52 o
   8   3  10      144.84      127.49     15.18 o
   9   3  10       19.13       11.06     12.05 o
 -14   4  10        2.57        4.95      5.94 o
 -13   4  10       75.27       55.99     12.24 o
 -12   4  10       76.83       86.70     13.29 o
 -11   4  10      490.16      541.75     18.55 o
 -10   4  10       89.15       70.69      9.44 o
  -9   4  10        1.76       22.72      8.80 o
  -8   4  10       50.53       48.19      8.68 o
  -7   4  10        0.01        4.63      3.96 o
  -6   4  10       24.85       14.78      4.30 o
  -5   4  10     3618.28     3743.80     56.02 o
  -4   4  10     1388.99     1292.01     24.18 o
  -3   4  10      989.17     1040.86     18.56 o
  -2   4  10        2.06        6.66      3.12 o
  -1   4  10      529.52      526.64     13.03 o
   0   4  10        0.81        3.96      4.61 o
   1   4  10      175.07      193.94      7.86 o
   2   4  10      449.09      436.80     11.90 o
   3   4  10      300.48      320.83     11.44 o
   4   4  10       11.26       25.50      9.05 o
   5   4  10      155.58      167.39     12.17 o
   6   4  10        1.09       12.38      7.88 o
   7   4  10       13.92        8.55      7.76 o
   8   4  10        1.71       12.53     15.55 o
   9   4  10        0.65        9.35     11.89 o
 -13   5  10       12.56        7.94      9.90 o
 -12   5  10        0.01        6.68      8.25 o
 -11   5  10        7.02        9.94      7.30 o
 -10   5  10      520.24      546.26     19.46 o
  -9   5  10       11.09       11.81     10.04 o
  -8   5  10       15.37       12.00      7.11 o
  -7   5  10       50.23       62.63      6.80 o
  -6   5  10      382.30      397.99     15.95 o
  -5   5  10      752.12      754.45     18.08 o
  -4   5  10      868.03      874.82     18.58 o
  -3   5  10       45.47       55.34      4.67 o
  -2   5  10     1209.75     1140.82     21.89 o
  -1   5  10      554.07      546.44     15.17 o
   0   5  10       22.54       31.99      4.97 o
   1   5  10      933.22      903.13     20.30 o
   2   5  10        0.26        8.81      5.31 o
   3   5  10      291.52      293.68     11.08 o
   4   5  10      257.12      255.66     11.77 o
   5   5  10      239.91      245.16     16.34 o
   6   5  10       19.66        4.11      4.53 o
   7   5  10      101.50       82.86     12.83 o
   8   5  10        0.70        6.36      8.07 o
   9   5  10       38.03       10.19     10.81 o
 -13   6  10       11.94        9.12     11.89 o
 -12   6  10        0.76       10.00     11.15 o
 -11   6  10        0.15       14.87     10.20 o
 -10   6  10       11.38       29.44     10.51 o
  -9   6  10      357.95      362.49     20.09 o
  -8   6  10       56.13       71.86      9.51 o
  -7   6  10      492.56      473.83     17.93 o
  -6   6  10        0.13        2.70      2.93 o
  -5   6  10       86.89      101.79      6.31 o
  -4   6  10       28.55       39.81      7.11 o
  -3   6  10       48.23       66.53      7.49 o
  -2   6  10       15.57       18.02      6.62 o
  -1   6  10     1094.71     1199.61     26.18 o
   0   6  10        0.83        8.52      5.28 o
   1   6  10       23.46       37.55      6.48 o
   2   6  10       38.66       23.63      7.58 o
   3   6  10       32.13       17.25      6.74 o
   4   6  10       21.97       35.93      9.44 o
   5   6  10       10.78        4.59      4.87 o
   6   6  10        7.07        9.19     10.60 o
   7   6  10        2.03        5.74      6.15 o
   8   6  10       12.05        4.59      5.47 o
 -12   7  10       31.78        6.85      7.94 o
 -11   7  10        0.93        7.62      9.31 o
 -10   7  10       16.31       25.22     15.06 o
  -9   7  10       26.09        8.37      7.41 o
  -8   7  10        7.37       14.92     11.22 o
  -7   7  10      143.05      157.05      9.42 o
  -6   7  10      403.01      387.59     11.97 o
  -5   7  10      152.46      143.87      8.50 o
  -4   7  10       41.65       57.66      7.35 o
  -3   7  10       23.28       15.37      5.93 o
  -2   7  10      147.04      151.76      8.83 o
  -1   7  10      333.97      370.86     15.66 o
   0   7  10       63.37       71.27      6.62 o
   1   7  10      353.05      351.96     13.40 o
   2   7  10        4.48        7.50      8.51 o
   3   7  10       80.77       74.80      8.72 o
   4   7  10       42.66       42.98      8.66 o
   5   7  10       52.77       46.75     12.06 o
   6   7  10        0.86        9.63     11.66 o
   7   7  10       32.54        7.50      7.83 o
 -11   8  10       39.34        7.06      9.08 o
 -10   8  10        2.81        9.37      8.88 o
  -9   8  10        0.80       11.06      9.20 o
  -8   8  10        1.95        6.72      6.87 o
  -7   8  10       18.44        5.90      5.74 o
  -6   8  10       30.70       36.78      8.62 o
  -5   8  10      169.43      190.59     14.11 o
  -4   8  10       75.94       84.16      7.76 o
  -3   8  10       43.22       49.81      7.10 o
  -2   8  10       12.58       12.82      6.13 o
  -1   8  10       15.27        8.66      6.13 o
   0   8  10        0.08        6.32      7.58 o
   1   8  10       13.24       17.82      7.77 o
   2   8  10        6.05       13.02      7.15 o
   3   8  10       50.85       64.21      8.70 o
   4   8  10        0.52        7.14      7.39 o
   5   8  10        2.47        6.63      6.76 o
   6   8  10        8.23       13.19     12.38 o
 -10   9  10        6.02       54.66     16.93 o
  -9   9  10       28.77       10.22      9.68 o
  -8   9  10        0.32        7.90      8.02 o
  -7   9  10        8.29       18.73     10.29 o
  -6   9  10       27.04       29.35     10.71 o
  -5   9  10       20.61       10.62      7.59 o
  -4   9  10        0.72        5.60      5.40 o
  -3   9  10      107.95       89.96      9.91 o
  -2   9  10        0.14        7.30      8.56 o
  -1   9  10       24.92        7.07      5.69 o
   0   9  10       11.98        6.16      6.51 o
   1   9  10        6.07        5.02      5.42 o
   2   9  10       27.00       25.63     12.86 o
   3   9  10       35.98       41.83     10.59 o
   4   9  10        0.18        8.17      9.95 o
   5   9  10       23.94        9.00     12.36 o
  -7  10  10        2.49        6.68      8.27 o
  -6  10  10        1.87       10.44     10.43 o
  -5  10  10        1.05       12.98     12.32 o
  -4  10  10        0.07       11.51      9.45 o
  -3  10  10        0.47        8.70     10.71 o
  -2  10  10       13.38       31.52     11.76 o
  -1  10  10        8.40        5.12      4.95 o
   0  10  10        6.20       28.33     16.40 o
   1  10  10        4.27        6.94      8.57 o
   2  10  10        9.02        8.74     10.71 o
   3  10  10        0.40        8.59     11.57 o
   4  10  10        0.67        4.81      6.68 o
  -6  11  10        2.80        8.05     10.49 o
  -5  11  10       10.76        9.06     11.48 o
  -4  11  10        0.56        6.92      8.82 o
  -3  11  10        0.04        4.89      5.78 o
  -2  11  10       13.90       15.12     11.67 o
  -1  11  10        6.41        6.51      7.98 o
   0  11  10        1.40        8.27     10.75 o
   1  11  10       20.69        7.33      8.85 o
 -15   0  11       44.04       10.60     12.74 o
 -13   0  11       65.64      126.93     19.42 o
 -11   0  11      572.61      635.83     29.45 o
  -9   0  11      144.43      143.91     13.16 o
  -7   0  11       13.98       25.18     10.30 o
  -5   0  11     9305.42     9728.10    225.15 o
  -3   0  11     5423.63     5359.24    102.72 o
  -1   0  11      262.30      248.61     18.92 o
   1   0  11     3115.70     3174.87     64.77 o
   3   0  11     2628.03     2652.65     58.90 o
   5   0  11      153.44      106.49     12.51 o
   7   0  11       92.02      121.00     23.92 o
   9   0  11      131.52       77.03     24.99 o
 -14   1  11       43.71        9.86      9.55 o
 -13   1  11       80.37       57.97     15.90 o
 -12   1  11       13.84       15.78      9.89 o
 -11   1  11       10.96        5.18      5.15 o
 -10   1  11     1045.75     1104.44     25.99 o
  -9   1  11       40.03       23.04      6.46 o
  -8   1  11        0.02       16.41      4.75 o
  -7   1  11     1226.74     1176.08     19.87 o
  -6   1  11     2141.52     2176.33     36.22 o
  -5   1  11      457.95      440.74      9.66 o
  -4   1  11     1478.68     1422.19     21.40 o
  -3   1  11        0.22        2.17      2.27 o
  -2   1  11     2547.73     2461.42     33.04 o
  -1   1  11      216.39      224.60      6.69 o
   0   1  11     1492.32     1526.54     22.77 o
   1   1  11      315.48      316.41     12.19 o
   2   1  11       70.20       52.42      5.95 o
   3   1  11       19.47       20.03      5.67 o
   4   1  11      163.25      159.74      7.77 o
   5   1  11        0.09        3.64      3.89 o
   6   1  11        7.42        7.26      6.11 o
   7   1  11        2.55        6.68      6.43 o
   8   1  11       43.31       26.54     14.01 o
   9   1  11        1.13        5.42      6.53 o
 -14   2  11        3.38        8.17      8.49 o
 -13   2  11        0.12       13.62     16.06 o
 -12   2  11       79.54       79.41     11.69 o
 -11   2  11       91.10       74.06      9.92 o
 -10   2  11        1.87       21.62      8.39 o
  -9   2  11      929.95     1003.92     21.07 o
  -8   2  11     1044.27     1148.31     23.31 o
  -7   2  11     2051.39     2088.70     40.83 o
  -6   2  11        0.63        7.03      7.75 o
  -5   2  11      418.71      390.06      9.18 o
  -4   2  11       10.94       15.70      4.74 o
  -3   2  11     1009.44      922.52     18.67 o
  -2   2  11     1931.37     1919.05     27.59 o
  -1   2  11     6082.62     6174.54     90.20 o
   0   2  11     1020.91     1030.89     25.72 o
   1   2  11      441.47      408.28     11.32 o
   2   2  11        0.36        3.81      3.61 o
   3   2  11       85.79       91.53      7.05 o
   4   2  11      121.20      136.50      9.39 o
   5   2  11      685.71      771.15     21.16 o
   6   2  11      145.60      156.45     10.34 o
   7   2  11      146.31      132.51     12.13 o
   8   2  11       17.76        7.16      7.04 o
   9   2  11       16.86        6.24      7.96 o
 -14   3  11       33.43       11.78     10.51 o
 -13   3  11       16.56       14.84     16.20 o
 -12   3  11       95.04       76.45     12.20 o
 -11   3  11      139.82      162.36     11.45 o
 -10   3  11       94.46       66.81      7.58 o
  -9   3  11      511.24      478.20     14.59 o
  -8   3  11      107.68      108.89      7.39 o
  -7   3  11      245.88      286.60     11.64 o
  -6   3  11     2207.18     2117.99     34.06 o
  -5   3  11        4.14        2.11      2.17 o
  -4   3  11      133.39      132.05      5.62 o
  -3   3  11     1369.03     1379.40     21.61 o
  -2   3  11      141.34      121.57      6.14 o
  -1   3  11       16.37       26.21      5.26 o
   0   3  11      430.90      439.70     12.32 o
   1   3  11      318.88      297.70     10.18 o
   2   3  11       93.33      102.65      7.20 o
   3   3  11      144.27      193.91      9.54 o
   4   3  11      103.31       94.84      9.25 o
   5   3  11      171.40      169.77     11.20 o
   6   3  11        0.04        4.04      4.48 o
   7   3  11       11.29        9.21      8.97 o
   8   3  11        0.12       12.67     16.04 o
   9   3  11        0.19        2.70      3.73 o
 -14   4  11        0.90        6.83      8.84 o
 -13   4  11        5.04        9.20     11.24 o
 -12   4  11      137.95      156.65     17.04 o
 -11   4  11      153.97      116.95     10.60 o
 -10   4  11       49.56       73.66      9.76 o
  -9   4  11        1.69        7.60      5.52 o
  -8   4  11      364.74      344.37     12.18 o
  -7   4  11        0.26       13.26      5.42 o
  -6   4  11      809.09      889.82     19.33 o
  -5   4  11      779.16      705.82     14.54 o
  -4   4  11     2216.31     2311.63     36.35 o
  -3   4  11      487.02      469.65     10.90 o
  -2   4  11        1.29        8.87      4.70 o
  -1   4  11        0.59        5.46      6.01 o
   0   4  11      141.97      150.44      7.88 o
   1   4  11      110.92      112.62      7.83 o
   2   4  11     1330.86     1436.92     31.47 o
   3   4  11      389.15      372.46     17.22 o
   4   4  11      397.52      405.88     14.09 o
   5   4  11       12.62        8.77     10.08 o
   6   4  11        3.68        5.06      5.17 o
   7   4  11       21.52        7.17      6.91 o
   8   4  11       52.55       36.08     20.30 o
 -13   5  11       57.10       54.25     30.33 o
 -12   5  11        0.28        5.87      6.11 o
 -11   5  11       34.63       33.55     10.37 o
 -10   5  11      102.61       83.43     10.68 o
  -9   5  11      133.84      131.92     10.90 o
  -8   5  11      112.98      107.79      8.61 o
  -7   5  11      564.53      584.00     16.22 o
  -6   5  11       35.03       44.33      5.12 o
  -5   5  11      153.70      133.47      8.00 o
  -4   5  11       43.14       42.91      5.47 o
  -3   5  11      710.49      730.11     17.71 o
  -2   5  11      195.14      207.80      7.62 o
  -1   5  11       80.17       93.33      6.38 o
   0   5  11        2.79       28.68      6.17 o
   1   5  11      419.39      437.21     13.13 o
   2   5  11        0.06        3.72      3.63 o
   3   5  11       43.43       41.95      6.85 o
   4   5  11       19.70       13.16     10.21 o
   5   5  11       10.24        7.24      6.07 o
   6   5  11        0.02        9.63      9.08 o
   7   5  11       10.91       39.09     11.46 o
   8   5  11        1.76       56.12     23.87 o
 -13   6  11       13.83        5.84      8.07 o
 -12   6  11       33.24       19.42     13.85 o
 -11   6  11        0.12       10.34     12.15 o
 -10   6  11        9.97        9.35      7.92 o
  -9   6  11        2.30       13.22      9.59 o
  -8   6  11      584.43      593.40     22.65 o
  -7   6  11       48.03       40.97      9.98 o
  -6   6  11       65.51       60.31      7.22 o
  -5   6  11       44.29       42.27      6.23 o
  -4   6  11        2.67        4.99      5.97 o
  -3   6  11        6.95        4.33      3.63 o
  -2   6  11     1210.33     1236.68     27.09 o
  -1   6  11        2.14        6.77      5.16 o
   0   6  11      493.88      517.27     13.29 o
   1   6  11        0.89        9.37      6.63 o
   2   6  11        2.05        7.28      8.45 o
   3   6  11        1.30        9.06      6.98 o
   4   6  11      128.76      136.13     11.17 o
   5   6  11        0.39        5.09      5.72 o
   6   6  11       93.79       90.90     13.93 o
   7   6  11        0.08        9.09      9.30 o
 -12   7  11       14.89        5.87      7.63 o
 -11   7  11       11.45        5.58      6.34 o
 -10   7  11       53.30       30.99     17.82 o
  -9   7  11       20.42        9.41      8.87 o
  -8   7  11        5.34       11.33     13.14 o
  -7   7  11       44.88       45.15      7.97 o
  -6   7  11       32.46       20.80      7.03 o
  -5   7  11       90.67      100.11      8.21 o
  -4   7  11       78.63       83.27      7.73 o
  -3   7  11      156.16      155.39      9.01 o
  -2   7  11       85.68      102.40      9.35 o
  -1   7  11        2.00        7.27      5.55 o
   0   7  11        0.11       11.10     12.38 o
   1   7  11      101.60      110.49      8.95 o
   2   7  11        0.20        8.34      6.45 o
   3   7  11       25.64       21.83      7.95 o
   4   7  11        2.22        6.70      7.30 o
   5   7  11       10.46        9.34     11.53 o
   6   7  11        0.39       16.63     11.75 o
 -11   8  11        1.26        6.05      7.88 o
 -10   8  11       17.09        8.11     10.54 o
  -9   8  11       23.97        8.64     10.82 o
  -8   8  11        0.02        6.36      7.78 o
  -7   8  11        2.12        5.32      5.21 o
  -6   8  11       47.49       50.20     10.92 o
  -5   8  11       72.46       88.56     10.33 o
  -4   8  11      306.10      294.71     13.25 o
  -3   8  11       16.71       13.23      7.07 o
  -2   8  11       24.02       30.72      7.19 o
  -1   8  11        2.89        6.44      5.49 o
   0   8  11       29.38       23.33     10.95 o
   1   8  11       28.03       34.66     11.12 o
   2   8  11      115.67      101.43      9.44 o
   3   8  11       12.15        6.38      6.26 o
   4   8  11       42.42       42.15     11.67 o
   5   8  11        0.62        8.72      8.92 o
   6   8  11        3.88        7.08      8.97 o
 -10   9  11        0.69        7.98      9.54 o
  -9   9  11       30.40        7.17      8.31 o
  -8   9  11       26.00       23.07     15.00 o
  -7   9  11        0.66        8.10      9.84 o
  -6   9  11       62.86       66.13     14.78 o
  -5   9  11        0.27        5.22      5.74 o
  -4   9  11        6.98        9.98      8.43 o
  -3   9  11       40.04       44.60      9.29 o
  -2   9  11        0.01        3.77      4.00 o
  -1   9  11        0.29        8.04      9.55 o
   0   9  11        9.21        6.09      5.88 o
   1   9  11        3.32        7.60      7.36 o
   2   9  11        2.10        8.47     10.50 o
   3   9  11        0.03        8.05      9.98 o
   4   9  11        0.25        7.07      9.22 o
  -8  10  11       15.47        9.35     10.10 o
  -7  10  11        8.27       15.98     13.33 o
  -6  10  11        1.55       12.74     11.37 o
  -5  10  11        2.22        7.22      7.53 o
  -4  10  11        0.65        8.62     10.45 o
  -3  10  11       18.05       19.90     12.19 o
  -2  10  11        8.24       12.64     10.30 o
  -1  10  11       26.65       34.31     13.38 o
   0  10  11        3.99       16.30     13.20 o
   1  10  11       19.35        8.03      9.89 o
   2  10  11        1.74        6.68      8.80 o
   3  10  11        0.92        5.17      6.94 o
  -5  11  11        3.69       12.32     12.14 o
  -4  11  11        2.21        5.63      7.48 o
  -3  11  11        2.71        6.21      8.20 o
  -2  11  11        1.83        9.04     11.03 o
  -1  11  11        0.11        6.91      8.75 o
   0  11  11        0.15        3.57      4.81 o
 -14   0  12       84.96       62.75     23.35 o
 -12   0  12      133.48      203.94     19.86 o
 -10   0  12       61.83       64.22     13.38 o
  -8   0  12     3450.42     3396.53     75.41 o
  -6   0  12      153.43      186.73      9.36 o
  -4   0  12      195.33      187.68     14.78 o
  -2   0  12     2354.73     2296.89     45.53 o
   0   0  12      752.36      787.44     36.47 o
   2   0  12      603.54      613.34     18.50 o
   4   0  12        1.69       25.86     11.16 o
   6   0  12       16.79       17.13     12.17 o
   8   0  12        4.86       28.65     18.80 o
 -14   1  12       23.97       64.14     12.89 o
 -13   1  12      132.09       91.36     14.66 o
 -12   1  12       58.45       56.64     19.73 o
 -11   1  12      218.80      272.42     11.86 o
 -10   1  12       22.07       24.36      6.60 o
  -9   1  12      640.05      671.11     19.65 o
  -8   1  12      368.56      408.32     12.71 o
  -7   1  12     1398.35     1315.74     23.88 o
  -6   1  12     1060.96     1122.52     24.77 o
  -5   1  12       57.38       62.27      5.71 o
  -4   1  12      251.52      266.65      7.79 o
  -3   1  12     2205.20     2149.20     35.42 o
  -2   1  12      212.80      191.36      7.18 o
  -1   1  12        0.37        4.42      2.15 o
   0   1  12     1723.26     1741.19     38.16 o
   1   1  12      635.52      583.96     15.42 o
   2   1  12      693.62      695.28     18.88 o
   3   1  12      399.65      466.95     13.65 o
   4   1  12      175.83      170.93      8.87 o
   5   1  12      138.27      134.14      9.23 o
   6   1  12      190.58      207.27     15.89 o
   7   1  12        3.06        4.38      4.80 o
   8   1  12       54.19       33.65     16.31 o
 -14   2  12        0.03       10.16     11.24 o
 -13   2  12       45.81       46.38     11.83 o
 -12   2  12      373.55      346.82     22.28 o
 -11   2  12      119.52      142.43     14.93 o
 -10   2  12      135.42      134.55      8.52 o
  -9   2  12       35.69       50.59      6.98 o
  -8   2  12      596.51      621.46     13.89 o
  -7   2  12        2.00        8.25      4.87 o
  -6   2  12      417.76      394.55     10.72 o
  -5   2  12     1251.25     1291.90     38.42 o
  -4   2  12     2284.26     2256.31     40.77 o
  -3   2  12      161.48      169.03      7.78 o
  -2   2  12      490.41      462.99     12.38 o
  -1   2  12      285.77      259.21     10.56 o
   0   2  12       31.87       20.96      5.36 o
   1   2  12      123.26      140.09      7.63 o
   2   2  12      478.37      473.86     13.91 o
   3   2  12       32.12       33.77      7.20 o
   4   2  12        0.14        4.53      4.74 o
   5   2  12       32.66       49.41      7.69 o
   6   2  12       97.94       83.03      9.67 o
   7   2  12        5.58       14.66     10.32 o
   8   2  12        0.18        8.00     10.14 o
 -14   3  12       14.35       10.92     10.69 o
 -13   3  12       77.97       64.63     12.95 o
 -12   3  12       33.81       35.39      9.74 o
 -11   3  12        3.75       11.63      7.48 o
 -10   3  12      586.44      650.73     23.66 o
  -9   3  12       43.60       32.63      8.21 o
  -8   3  12       39.79       40.65      8.64 o
  -7   3  12      709.48      699.14     16.20 o
  -6   3  12       95.51      129.53      7.26 o
  -5   3  12      687.15      747.84     15.80 o
  -4   3  12     1920.09     1922.94     31.90 o
  -3   3  12      307.78      245.57      7.80 o
  -2   3  12     1393.08     1352.61     25.75 o
  -1   3  12      510.46      561.12     12.15 o
   0   3  12        5.20        4.37      5.32 o
   1   3  12      845.49      883.73     20.19 o
   2   3  12      238.08      265.28     10.90 o
   3   3  12       24.04       21.96      8.90 o
   4   3  12      225.18      223.19     11.64 o
   5   3  12        4.51        4.95      5.42 o
   6   3  12       60.11       41.97      8.99 o
   7   3  12       61.64       58.42     13.25 o
   8   3  12        1.82        6.85      8.71 o
 -14   4  12       15.92        4.28      5.94 o
 -13   4  12        0.00        8.17     10.15 o
 -12   4  12        9.50       24.28     12.38 o
 -11   4  12        0.12        8.57      9.96 o
 -10   4  12        0.12        7.17      8.76 o
  -9   4  12      540.34      567.33     18.86 o
  -8   4  12      184.87      134.03     10.17 o
  -7   4  12      362.38      374.04     12.73 o
  -6   4  12        2.11       11.40      4.89 o
  -5   4  12      494.85      513.28     13.25 o
  -4   4  12      153.31      125.09      6.68 o
  -3   4  12       83.66       90.80      5.95 o
  -2   4  12      174.64      160.31     10.23 o
  -1   4  12      886.02      968.10     22.22 o
   0   4  12       14.61       15.93      6.26 o
   1   4  12       27.66       27.05      6.08 o
   2   4  12       24.72       14.69      6.79 o
   3   4  12       74.12       52.64      8.13 o
   4   4  12        0.36        5.04      5.07 o
   5   4  12        0.04       19.05      9.02 o
   6   4  12        1.68        8.44      9.82 o
   7   4  12        1.47        7.60      7.94 o
   8   4  12        0.23        6.04      7.88 o
 -13   5  12        0.10        6.49      8.61 o
 -12   5  12       26.52       14.30     14.11 o
 -11   5  12       27.78       16.18     12.49 o
 -10   5  12       87.47       99.75     15.60 o
  -9   5  12      159.50      153.37     10.09 o
  -8   5  12       96.07      118.16     14.06 o
  -7   5  12       89.11      105.24     12.70 o
  -6   5  12      852.20      818.27     17.87 o
  -5   5  12       90.81       98.52      7.11 o
  -4   5  12      121.90      148.43      7.64 o
  -3   5  12      409.15      408.07     11.90 o
  -2   5  12       89.90      135.48     10.86 o
  -1   5  12      338.05      347.53     10.77 o
   0   5  12      549.52      513.91     15.02 o
   1   5  12      134.84      145.88      9.15 o
   2   5  12      109.05       94.97      8.46 o
   3   5  12      159.48      171.61     12.86 o
   4   5  12        2.59        7.39      6.50 o
   5   5  12       47.01       79.48     10.31 o
   6   5  12       29.05       18.08     12.79 o
   7   5  12       21.29       77.09     25.55 o
 -12   6  12        8.54        6.89      7.76 o
 -11   6  12      158.83      121.40     16.36 o
 -10   6  12        0.02        9.08     10.58 o
  -9   6  12       25.77       42.74     12.93 o
  -8   6  12        4.70        5.06      5.24 o
  -7   6  12        0.02        6.08      5.85 o
  -6   6  12       57.23       70.98      9.74 o
  -5   6  12      565.08      581.97     19.47 o
  -4   6  12        3.91       14.45      7.03 o
  -3   6  12       75.81       73.10      6.26 o
  -2   6  12        2.55        8.45      9.75 o
  -1   6  12      175.87      161.78      8.36 o
   0   6  12        0.72        6.90      5.99 o
   1   6  12       12.36       15.70      9.00 o
   2   6  12        5.53       10.33      6.65 o
   3   6  12       34.33       40.60      9.63 o
   4   6  12        1.06        9.19     10.81 o
   5   6  12       47.50       48.03     11.79 o
   6   6  12        5.34       12.32     11.53 o
   7   6  12        1.05        5.93      8.00 o
 -12   7  12        5.12        6.52      8.45 o
 -11   7  12       41.00       47.66     18.34 o
 -10   7  12       81.01       70.30     13.33 o
  -9   7  12       30.71       15.57     13.17 o
  -8   7  12       14.18       34.04      8.99 o
  -7   7  12        1.71        7.95      9.45 o
  -6   7  12       98.08       90.80     12.42 o
  -5   7  12      114.21      121.79     10.31 o
  -4   7  12       48.59       50.79      8.33 o
  -3   7  12       98.98       90.06     11.28 o
  -2   7  12       39.67       28.93      7.19 o
  -1   7  12       67.78       69.30      7.98 o
   0   7  12       35.17       22.07      9.17 o
   1   7  12       54.99       58.61      8.24 o
   2   7  12        5.70       11.17      8.33 o
   3   7  12       91.74      141.05     13.44 o
   4   7  12       13.61        7.05      6.89 o
   5   7  12       41.41       44.46     15.01 o
   6   7  12        0.20        5.46      7.22 o
 -11   8  12        4.11        8.00     10.22 o
 -10   8  12       16.03        8.92      9.52 o
  -9   8  12       25.10       24.48     16.85 o
  -8   8  12       54.24       68.09     12.97 o
  -7   8  12       15.73       15.34      9.10 o
  -6   8  12        2.66        8.61      9.84 o
  -5   8  12       16.86       41.82     10.88 o
  -4   8  12        0.69        8.69      9.98 o
  -3   8  12        5.18       10.32      7.11 o
  -2   8  12       31.76       27.30     10.67 o
  -1   8  12       47.80       78.15      8.40 o
   0   8  12        3.07        9.53      7.03 o
   1   8  12        1.99        7.84      9.36 o
   2   8  12       23.75        7.98      6.99 o
   3   8  12        2.40        5.82      7.43 o
   4   8  12        1.32        7.28      9.06 o
   5   8  12        0.84       52.74     23.32 o
  -9   9  12        1.72       10.70     10.00 o
  -8   9  12        2.95        6.63      8.51 o
  -7   9  12       24.54       22.42     14.52 o
  -6   9  12       11.80       23.84     13.28 o
  -5   9  12       33.19       28.07     15.94 o
  -4   9  12        9.41       10.02     11.77 o
  -3   9  12        0.73        8.84      7.49 o
  -2   9  12       15.72       20.65      8.88 o
  -1   9  12       45.03       35.46     10.69 o
   0   9  12        0.02       11.52      7.70 o
   1   9  12       47.46       47.09     12.23 o
   2   9  12        2.08        9.12     10.23 o
   3   9  12        3.46       15.61     14.93 o
  -7  10  12        8.77        5.89      8.16 o
  -6  10  12        4.09        8.31      9.23 o
  -5  10  12        0.37       12.03     10.93 o
  -4  10  12       21.35       16.21     11.60 o
  -3  10  12        0.27        6.72      6.86 o
  -2  10  12        3.66       16.73     13.09 o
  -1  10  12        3.00        5.65      6.54 o
   0  10  12        3.51        5.64      7.48 o
   1  10  12        0.61        5.63      6.63 o
 -13   0  13        8.40        8.66      8.78 o
 -11   0  13       87.79       76.04     13.44 o
  -9   0  13     1208.06     1377.87     36.36 o
  -7   0  13     1253.28     1313.64     31.59 o
  -5   0  13      671.59      647.26     24.43 o
  -3   0  13     1211.56     1176.49     25.99 o
  -1   0  13     4043.49     4126.14     82.76 o
   1   0  13      114.04      100.53     10.82 o
   3   0  13       39.19       72.49     11.78 o
   5   0  13      381.98      459.87     22.27 o
   7   0  13       43.79       77.25     14.33 o
 -14   1  13       80.06       86.44     24.08 o
 -13   1  13        0.13        5.95      6.31 o
 -12   1  13       15.51       20.11     11.81 o
 -11   1  13       69.62       67.47      9.23 o
 -10   1  13      478.71      513.46     15.37 o
  -9   1  13      113.26      101.10      7.50 o
  -8   1  13       91.36       95.73      6.76 o
  -7   1  13       18.80       29.90      7.72 o
  -6   1  13     1567.32     1536.49     33.37 o
  -5   1  13       56.01       49.79      5.18 o
  -4   1  13     1254.23     1238.36     24.61 o
  -3   1  13       10.99       25.01      6.00 o
  -2   1  13      620.59      608.86     18.73 o
  -1   1  13        0.08        6.86      7.74 o
   0   1  13      575.59      634.31     14.53 o
   1   1  13      135.69      118.46     10.08 o
   2   1  13        1.19        6.45      5.53 o
   3   1  13        0.02        8.99      6.16 o
   4   1  13       91.58      108.07      9.90 o
   5   1  13        0.19        5.46      5.52 o
   6   1  13        1.27        9.40      7.33 o
   7   1  13       13.92       15.94     10.65 o
   8   1  13        2.62       11.22     13.58 o
 -14   2  13        0.08        7.97      8.13 o
 -13   2  13       53.22       52.01     25.37 o
 -12   2  13       91.56      123.20     17.59 o
 -11   2  13      217.12      196.15     12.70 o
 -10   2  13        0.96        9.12     10.34 o
  -9   2  13       96.90       79.55      9.77 o
  -8   2  13      167.84      156.40      8.99 o
  -7   2  13       20.66       40.80      6.13 o
  -6   2  13      519.92      580.04     13.07 o
  -5   2  13     2852.93     2830.98     51.16 o
  -4   2  13      406.26      465.96     11.67 o
  -3   2  13      716.18      672.35     18.52 o
  -2   2  13        0.44        3.02      3.04 o
  -1   2  13       36.19       35.76      6.87 o
   0   2  13       13.87       18.71      6.60 o
   1   2  13      688.21      813.71     18.68 o
   2   2  13      388.73      453.63     14.04 o
   3   2  13      531.29      545.47     19.45 o
   4   2  13       27.07       34.29      7.74 o
   5   2  13       44.83       23.53      9.48 o
   6   2  13        0.15       10.55     12.34 o
   7   2  13       21.93        9.80      8.33 o
   8   2  13        5.78        4.53      6.22 o
 -14   3  13        7.02       40.33     23.92 o
 -13   3  13       66.85       26.19     14.96 o
 -12   3  13        0.45        7.01      8.62 o
 -11   3  13       68.87      108.29     13.24 o
 -10   3  13      319.36      251.11     12.87 o
  -9   3  13       23.83       28.37      9.01 o
  -8   3  13        0.40        6.11      7.09 o
  -7   3  13      853.32      865.84     19.08 o
  -6   3  13      244.15      231.99     10.68 o
  -5   3  13       61.92       65.67      6.14 o
  -4   3  13      251.62      243.35      8.75 o
  -3   3  13      374.18      367.38     10.11 o
  -2   3  13      225.45      212.48      8.50 o
  -1   3  13       97.33      118.32      7.05 o
   0   3  13      322.83      306.75     13.79 o
   1   3  13      190.64      222.92     13.78 o
   2   3  13       19.36       23.08      8.90 o
   3   3  13       97.01      108.04      8.92 o
   4   3  13        2.81        7.11      8.41 o
   5   3  13       11.54        5.98      5.84 o
   6   3  13        7.28        7.17      6.72 o
   7   3  13        0.07       10.52      9.78 o
 -13   4  13        5.12        0.00     92.80 o
 -12   4  13      103.73       78.81     12.71 o
 -11   4  13       24.62        9.69      9.64 o
 -10   4  13       24.77       24.19     12.06 o
  -9   4  13      158.26      158.09     13.40 o
  -8   4  13      702.90      781.04     32.10 o
  -7   4  13      216.19      170.98     10.99 o
  -6   4  13        0.03        2.96      2.94 o
  -5   4  13        5.66        7.06      7.88 o
  -4   4  13        3.89        7.29      4.81 o
  -3   4  13      122.56      125.04      8.19 o
  -2   4  13     1440.71     1513.58     29.23 o
  -1   4  13      491.19      453.36     13.08 o
   0   4  13      315.47      327.31     12.33 o
   1   4  13       38.65       21.14      8.13 o
   2   4  13        0.35        7.07      8.47 o
   3   4  13       10.97        9.92     11.25 o
   4   4  13      109.10      126.05     10.94 o
   5   4  13       75.03       89.66     11.89 o
   6   4  13       83.10       90.16     13.13 o
   7   4  13        7.36        7.88     10.46 o
 -13   5  13       28.32       47.86     28.42 o
 -12   5  13       41.12       15.78     17.18 o
 -11   5  13       70.85       56.92     13.45 o
 -10   5  13        1.01       12.90     15.21 o
  -9   5  13       69.34       65.00     12.46 o
  -8   5  13       26.32        9.59     10.79 o
  -7   5  13      231.47      229.94     11.67 o
  -6   5  13      141.80      123.34      8.38 o
  -5   5  13       12.09       22.19      8.97 o
  -4   5  13        4.21        6.52      5.07 o
  -3   5  13      319.47      333.71     12.34 o
  -2   5  13        0.13        5.43      4.95 o
  -1   5  13       21.36       32.97      7.19 o
   0   5  13        1.80        7.14      6.07 o
   1   5  13       85.42       89.22      7.86 o
   2   5  13        0.50        4.12      4.48 o
   3   5  13       40.33       47.41     11.86 o
   4   5  13       25.16       19.77      9.00 o
   5   5  13       23.80       25.40      9.92 o
   6   5  13        0.39        8.81     11.45 o
 -12   6  13       54.15       12.54     16.00 o
 -11   6  13       19.38        6.81      7.31 o
 -10   6  13       11.41       13.96     10.64 o
  -9   6  13       17.79       10.31      8.79 o
  -8   6  13       62.17       40.24     10.48 o
  -7   6  13        2.34       10.44      9.45 o
  -6   6  13      246.40      284.42     14.40 o
  -5   6  13        1.55        4.09      4.23 o
  -4   6  13      504.38      518.85     16.87 o
  -3   6  13       14.09        3.14      3.44 o
  -2   6  13        3.63        3.69      3.67 o
  -1   6  13        4.74        4.57      4.58 o
   0   6  13       69.24       82.89     10.65 o
   1   6  13        6.75        5.62      5.44 o
   2   6  13      260.55      276.25     16.77 o
   3   6  13        2.65       10.09     12.09 o
   4   6  13       57.53       31.04     23.05 o
   5   6  13        0.13        6.07      7.90 o
   6   6  13        3.23        8.29      9.35 o
 -11   7  13       16.02        8.16      9.39 o
 -10   7  13        0.01       11.18     10.78 o
  -9   7  13       55.63       36.93     10.43 o
  -8   7  13       37.27       33.28     12.95 o
  -7   7  13       47.80       50.96     13.67 o
  -6   7  13       30.45       31.99     13.57 o
  -5   7  13        2.43       11.12     12.64 o
  -4   7  13       23.58       21.35     10.71 o
  -3   7  13      122.35      125.62     14.70 o
  -2   7  13        0.16       10.73     12.27 o
  -1   7  13       10.70       16.67     10.30 o
   0   7  13        2.33       12.42     14.34 o
   1   7  13       30.14       37.50      9.70 o
   2   7  13        0.15        5.06      5.38 o
   3   7  13        3.60        8.90     10.75 o
   4   7  13        1.62        8.76     10.85 o
   5   7  13        0.01        8.20      9.88 o
 -10   8  13        4.69        6.86      8.13 o
  -9   8  13       11.51        9.12      9.49 o
  -8   8  13       93.14       73.52     15.29 o
  -7   8  13        1.81        8.71      7.66 o
  -6   8  13       18.38        7.95      7.48 o
  -5   8  13        8.11        8.75     10.12 o
  -4   8  13        0.12        9.68     11.08 o
  -3   8  13       10.10        9.65      7.15 o
  -2   8  13      130.99      129.29     12.39 o
  -1   8  13       21.41       15.01      9.59 o
   0   8  13       18.29        8.59      7.35 o
   1   8  13        9.46        4.61      4.80 o
   2   8  13        1.41        4.95      5.24 o
   3   8  13        0.00        6.64      8.92 o
   4   8  13       11.05        9.03     11.79 o
  -9   9  13        0.00        5.11      6.80 o
  -8   9  13        2.99        7.95     10.62 o
  -7   9  13        4.15       20.77     12.32 o
  -6   9  13        0.04       14.43     15.07 o
  -5   9  13        8.11       16.15     13.09 o
  -4   9  13        7.46       46.00     13.42 o
  -3   9  13       11.03       11.74     14.29 o
  -2   9  13        5.71       18.90     10.41 o
  -1   9  13        0.00        6.13      6.47 o
   0   9  13        1.32        6.15      6.47 o
   1   9  13        0.03        7.19      9.10 o
   2   9  13        1.10        7.14      9.67 o
  -6  10  13        3.50       14.48     15.20 o
  -5  10  13       16.59       11.31     12.35 o
  -4  10  13       10.97        7.65      7.60 o
  -3  10  13        5.40        5.38      7.26 o
  -2  10  13        4.04        4.47      6.00 o
  -1  10  13        0.68        4.52      6.04 o
 -14   0  14        0.35        9.00      9.84 o
 -12   0  14      407.64      448.90     39.38 o
 -10   0  14       10.41       15.32      9.44 o
  -8   0  14      690.79      739.41     22.49 o
  -6   0  14      629.66      648.06     30.38 o
  -4   0  14     1003.64     1002.07     35.96 o
  -2   0  14      449.13      472.66     17.10 o
   0   0  14       36.75       16.33      9.54 o
   2   0  14      256.03      305.88     20.64 o
   4   0  14       28.13       44.47     20.77 o
   6   0  14       89.68       96.64     18.27 o
 -14   1  14        0.05        4.45      6.06 o
 -13   1  14      111.05      124.65     16.98 o
 -12   1  14       52.53       68.32     12.62 o
 -11   1  14      169.48      173.47     10.53 o
 -10   1  14      231.06      297.26     10.78 o
  -9   1  14      110.68      118.28     10.89 o
  -8   1  14      122.07      115.92      7.32 o
  -7   1  14     1283.85     1368.99     35.13 o
  -6   1  14       38.92       52.75      8.21 o
  -5   1  14       81.16       86.46      6.64 o
  -4   1  14     1119.54     1148.35     28.88 o
  -3   1  14      493.04      462.11     12.15 o
  -2   1  14      349.83      368.15     12.18 o
  -1   1  14      221.61      232.70      9.56 o
   0   1  14      266.36      256.41     10.36 o
   1   1  14      465.46      496.86     15.67 o
   2   1  14      210.10      239.18     11.49 o
   3   1  14       50.89       69.64     12.63 o
   4   1  14      112.16      119.31     10.14 o
   5   1  14        4.58        7.80      9.36 o
   6   1  14       34.59       16.61     11.21 o
   7   1  14       13.76       19.44     11.32 o
 -14   2  14       23.18      110.67     50.24 o
 -13   2  14        4.46       25.79     14.84 o
 -12   2  14      117.39      107.83     15.63 o
 -11   2  14        0.07        6.43      6.58 o
 -10   2  14       29.04        8.59      6.98 o
  -9   2  14      199.99      233.84     12.26 o
  -8   2  14      717.18      605.14     18.33 o
  -7   2  14       82.92       90.52      7.93 o
  -6   2  14      178.88      189.79      8.42 o
  -5   2  14      290.67      296.16     11.00 o
  -4   2  14      200.51      175.85      9.29 o
  -3   2  14      131.27      116.67      8.35 o
  -2   2  14      550.16      559.26     14.60 o
  -1   2  14      149.38      160.45     10.12 o
   0   2  14       11.83       21.02      8.34 o
   1   2  14       13.38       40.48      8.09 o
   2   2  14      183.22      169.12     11.58 o
   3   2  14       28.21       15.94      9.43 o
   4   2  14        0.04        9.10     10.79 o
   5   2  14        0.24        8.34      6.54 o
   6   2  14        0.01        5.60      6.01 o
   7   2  14        2.80        7.35      8.51 o
 -13   3  14       17.49        6.57      8.62 o
 -12   3  14       15.56       20.62     10.83 o
 -11   3  14      150.85      142.75     20.19 o
 -10   3  14       16.08       15.94      9.82 o
  -9   3  14      244.42      255.53     13.47 o
  -8   3  14      225.72      219.06     13.27 o
  -7   3  14       60.88       43.27      8.40 o
  -6   3  14      686.22      717.15     16.76 o
  -5   3  14       36.14       38.18      7.38 o
  -4   3  14       71.90       88.33      7.65 o
  -3   3  14      803.13      825.65     26.36 o
  -2   3  14        1.23       13.15      6.89 o
  -1   3  14       30.70       30.96      7.79 o
   0   3  14      605.23      629.84     17.97 o
   1   3  14        1.05        6.56      5.75 o
   2   3  14       87.33       79.08      9.50 o
   3   3  14      142.71      164.17     12.04 o
   4   3  14        6.04        8.31      8.33 o
   5   3  14       28.39       31.31     10.58 o
   6   3  14       27.93       19.03     12.98 o
   7   3  14        1.45        5.06      6.68 o
 -13   4  14       42.79       10.03     12.12 o
 -12   4  14       13.77        8.40      9.82 o
 -11   4  14       85.21       65.26     13.60 o
 -10   4  14        4.94        5.44      5.54 o
  -9   4  14      109.99      118.20     14.67 o
  -8   4  14      131.96      133.81     11.68 o
  -7   4  14        0.80        8.63      9.67 o
  -6   4  14        0.12        9.00     10.17 o
  -5   4  14      605.81      662.66     17.37 o
  -4   4  14      127.04      110.71      8.59 o
  -3   4  14        5.44       14.21      7.60 o
  -2   4  14       82.12       68.14      7.33 o
  -1   4  14      255.51      244.46     12.32 o
   0   4  14        4.34        6.85      6.34 o
   1   4  14       41.73       58.71      8.36 o
   2   4  14       15.08       22.76      9.53 o
   3   4  14        4.46        5.94      5.59 o
   4   4  14        0.05        6.63      6.26 o
   5   4  14       21.51       28.41     16.34 o
   6   4  14        6.06        5.34      6.15 o
 -12   5  14        1.14        6.34      8.35 o
 -11   5  14       40.98       66.20     16.30 o
 -10   5  14      193.61      176.62     15.98 o
  -9   5  14        2.67        8.71      7.82 o
  -8   5  14       24.60       56.14     11.62 o
  -7   5  14      101.09       99.03     15.86 o
  -6   5  14      104.66      117.00     10.69 o
  -5   5  14      162.13      179.97      9.88 o
  -4   5  14      374.10      413.30     13.40 o
  -3   5  14        6.42       10.60      7.01 o
  -2   5  14      133.62      119.04      8.78 o
  -1   5  14       99.67      110.14     13.04 o
   0   5  14       40.23       35.96      9.33 o
   1   5  14       73.99       67.86     10.30 o
   2   5  14       13.47       33.60     11.48 o
   3   5  14       42.95       63.93     12.70 o
   4   5  14       25.50       36.28     13.76 o
   5   5  14        5.82        6.87      7.19 o
   6   5  14        1.47        5.69      7.60 o
 -12   6  14        0.16        9.35     11.38 o
 -11   6  14        9.02        7.00      8.84 o
 -10   6  14       16.05       17.71     12.49 o
  -9   6  14      124.81      126.99     14.54 o
  -8   6  14        0.75       10.51      9.58 o
  -7   6  14       12.50       36.16     10.77 o
  -6   6  14        0.58        7.29      8.65 o
  -5   6  14      147.46      138.88     13.91 o
  -4   6  14        9.58        4.63      4.52 o
  -3   6  14       23.50       26.83      8.14 o
  -2   6  14        2.08        8.61     10.02 o
  -1   6  14       84.89       85.10      9.43 o
   0   6  14        2.58        8.57     10.19 o
   1   6  14        5.78       16.14     10.65 o
   2   6  14        2.96       12.03     12.24 o
   3   6  14       20.20       13.13     11.33 o
   4   6  14        0.40        8.28      8.29 o
   5   6  14        0.11        8.13     10.95 o
 -11   7  14        0.61        7.77     10.04 o
 -10   7  14       38.38       18.60     14.26 o
  -9   7  14       17.05        5.56      6.20 o
  -8   7  14        3.84       10.18      8.71 o
  -7   7  14       64.88       47.39     19.37 o
  -6   7  14       45.17       24.26     13.30 o
  -5   7  14       30.88       34.78     14.31 o
  -4   7  14       40.05       55.51     10.47 o
  -3   7  14       18.33       11.16      7.86 o
  -2   7  14       21.74       25.07     10.81 o
  -1   7  14       77.29       76.26     12.13 o
   0   7  14       26.90        9.51      8.09 o
   1   7  14       53.38       67.46     11.09 o
   2   7  14        4.41        9.08     11.28 o
   3   7  14       10.62        8.62     10.91 o
   4   7  14        4.07        5.52      6.68 o
 -10   8  14        0.46        4.70      6.46 o
  -9   8  14        6.22        4.80      6.38 o
  -8   8  14        2.12        8.14      9.95 o
  -7   8  14        0.60        8.12     10.73 o
  -6   8  14       25.47       11.99     12.48 o
  -5   8  14       17.10       26.82     11.86 o
  -4   8  14        7.61        8.74     10.49 o
  -3   8  14        3.29       10.37     12.18 o
  -2   8  14        5.39       22.62     10.55 o
  -1   8  14       27.91       21.80     11.30 o
   0   8  14        4.36        6.19      6.32 o
   1   8  14        0.17        9.19     11.14 o
   2   8  14        0.10        7.45      9.83 o
   3   8  14        0.38       10.41     10.94 o
  -8   9  14        4.46        5.14      6.78 o
  -7   9  14        1.59        6.65      7.24 o
  -6   9  14       13.12        7.17      7.74 o
  -5   9  14        8.16        7.79      8.07 o
  -4   9  14        1.84        6.08      7.76 o
  -3   9  14       21.16        8.42     10.41 o
  -2   9  14        0.07        9.37      8.80 o
  -1   9  14        0.62        6.46      8.41 o
   0   9  14       16.09        3.88      5.35 o
   1   9  14        7.17       14.11     14.58 o
  -4  10  14        0.20        4.61      6.20 o
  -3  10  14        0.07        5.17      6.89 o
 -13   0  15       92.87       85.77     35.03 o
 -11   0  15      113.26      138.39     16.96 o
  -9   0  15      209.14      195.21     13.58 o
  -7   0  15       11.52       33.05     13.42 o
  -5   0  15     2178.98     2220.19     62.77 o
  -3   0  15       21.77       18.65      9.65 o
  -1   0  15       20.24        8.60     10.53 o
   1   0  15      290.37      383.55     19.88 o
   3   0  15      214.06      202.50     31.87 o
   5   0  15       16.85       10.44     10.58 o
 -13   1  15       12.41       23.41     16.23 o
 -12   1  15        0.09        7.19      8.86 o
 -11   1  15        8.83        4.49      4.77 o
 -10   1  15      321.29      305.44     13.70 o
  -9   1  15        1.97       10.00     12.28 o
  -8   1  15       72.58       88.69     11.10 o
  -7   1  15      106.97      116.30      9.41 o
  -6   1  15      539.38      554.09     16.07 o
  -5   1  15        6.14        4.29      4.22 o
  -4   1  15      771.13      775.70     17.25 o
  -3   1  15      146.77      149.63     10.27 o
  -2   1  15       90.42       91.08      7.90 o
  -1   1  15        3.24        7.14      5.99 o
   0   1  15      282.55      289.60     12.01 o
   1   1  15        3.15        9.92     11.55 o
   2   1  15        1.82        8.43     10.30 o
   3   1  15       43.34       36.94     10.45 o
   4   1  15       12.29       13.92      8.96 o
   5   1  15       11.55       14.19      9.82 o
   6   1  15        3.54        7.90     10.51 o
 -13   2  15        4.53       11.34     14.92 o
 -12   2  15       56.86       36.83     15.39 o
 -11   2  15       46.07       23.33     12.06 o
 -10   2  15       27.57       33.46     11.42 o
  -9   2  15      498.44      513.77     26.41 o
  -8   2  15      141.06      172.50      9.78 o
  -7   2  15      205.55      191.89     12.47 o
  -6   2  15       27.99       25.28      6.54 o
  -5   2  15      157.11      138.76     10.35 o
  -4   2  15       11.72        8.70      6.65 o
  -3   2  15      345.62      366.47     11.71 o
  -2   2  15      274.26      343.28     12.66 o
  -1   2  15      891.08      922.54     22.20 o
   0   2  15       21.66       33.91      8.83 o
   1   2  15        5.51        7.16      6.06 o
   2   2  15        4.07        8.63      9.83 o
   3   2  15        8.97       16.94     10.87 o
   4   2  15       22.23       27.37     10.28 o
   5   2  15       75.91       50.83     14.48 o
   6   2  15       13.82        7.44      9.14 o
 -13   3  15       15.64        7.58     10.10 o
 -12   3  15       16.19        5.45      6.99 o
 -11   3  15      149.96      132.31     14.22 o
 -10   3  15       99.37      111.70     15.11 o
  -9   3  15       23.26       47.91     11.08 o
  -8   3  15       82.59       96.35      9.83 o
  -7   3  15      207.78      234.46     10.79 o
  -6   3  15      203.14      177.81      9.15 o
  -5   3  15        4.26        9.84      6.28 o
  -4   3  15      150.52      146.23      9.27 o
  -3   3  15       45.84       46.91      7.00 o
  -2   3  15      114.62       98.39      8.03 o
  -1   3  15       50.87       56.97      9.72 o
   0   3  15       61.92       46.63      8.70 o
   1   3  15      118.13      111.29      9.59 o
   2   3  15        9.55       25.77      9.85 o
   3   3  15        7.87        5.33      5.42 o
   4   3  15       34.26       35.76      9.47 o
   5   3  15        0.28       22.06     13.12 o
   6   3  15        0.34        6.76      8.56 o
 -13   4  15        9.85        5.79      7.80 o
 -12   4  15      100.77       76.70     29.13 o
 -11   4  15       52.52       17.22     10.32 o
 -10   4  15        5.13        8.19      7.76 o
  -9   4  15        4.76       10.97      8.99 o
  -8   4  15       86.60       75.85      9.76 o
  -7   4  15       24.10       32.93      7.64 o
  -6   4  15      369.44      416.96     15.39 o
  -5   4  15      198.53      165.11     10.80 o
  -4   4  15      262.10      299.20     13.60 o
  -3   4  15       80.65       66.47      9.13 o
  -2   4  15        0.64        6.17      7.41 o
  -1   4  15        0.01        3.40      3.71 o
   0   4  15       27.11       42.49      9.57 o
   1   4  15       42.47       38.68      8.81 o
   2   4  15      201.80      241.79     13.60 o
   3   4  15       32.73       23.29      9.89 o
   4   4  15        4.42        6.82      6.91 o
   5   4  15        2.93        6.26      8.07 o
 -12   5  15        0.40        5.85      7.63 o
 -11   5  15       67.32       74.53     14.16 o
 -10   5  15       26.32       10.28     12.52 o
  -9   5  15       33.67       16.23     13.78 o
  -8   5  15       12.75        7.56      8.24 o
  -7   5  15      208.44      221.70     24.83 o
  -6   5  15        2.29       15.84      8.90 o
  -5   5  15        0.14        5.48      5.19 o
  -4   5  15        2.00        6.75      5.56 o
  -3   5  15      159.21      180.92     10.51 o
  -2   5  15        0.09        8.88     10.16 o
  -1   5  15       35.54       54.26     14.17 o
   0   5  15       31.08       22.19     11.55 o
   1   5  15       31.52       40.27     11.31 o
   2   5  15       13.88       11.70     13.70 o
   3   5  15       21.13       12.91     15.92 o
   4   5  15        5.46       14.11     11.42 o
   5   5  15        0.57        6.72      8.65 o
 -11   6  15        0.41        5.65      7.32 o
 -10   6  15       11.35        9.42      8.93 o
  -9   6  15        0.00       19.66     15.63 o
  -8   6  15      212.42      226.09     30.69 o
  -7   6  15       19.88       10.49     12.19 o
  -6   6  15        0.16        7.39      7.64 o
  -5   6  15        3.51        7.73      6.51 o
  -4   6  15        0.88        7.55      8.99 o
  -3   6  15        0.80        4.61      4.71 o
  -2   6  15      303.52      354.67     19.69 o
  -1   6  15        1.95       11.50     13.25 o
   0   6  15       17.51        5.40      5.93 o
   1   6  15        0.02        6.48      8.27 o
   2   6  15        1.45        9.39     11.54 o
   3   6  15        0.69       19.38     13.15 o
   4   6  15       13.99       11.70     12.29 o
 -10   7  15        1.68        8.27     11.13 o
  -9   7  15        3.74        7.01      8.95 o
  -8   7  15        1.80        8.86      9.81 o
  -7   7  15       59.76       68.87     19.79 o
  -6   7  15        0.81        5.92      6.47 o
  -5   7  15        1.59       11.75     14.15 o
  -4   7  15       11.50       14.31     11.01 o
  -3   7  15       44.47       48.00     10.41 o
  -2   7  15        0.09        5.47      5.67 o
  -1   7  15        3.30       14.82     11.71 o
   0   7  15        2.75        8.77     10.58 o
   1   7  15        0.40       30.55     17.96 o
   2   7  15        1.59        7.09      9.38 o
   3   7  15        4.53       40.39     16.06 o
  -9   8  15        5.54        6.48      7.19 o
  -8   8  15        3.44        6.58      7.29 o
  -7   8  15        0.95       13.97     17.63 o
  -6   8  15       28.59       12.45     11.36 o
  -5   8  15       16.64       13.65     15.37 o
  -4   8  15       34.29        7.66      8.88 o
  -3   8  15        0.10        5.41      6.03 o
  -2   8  15        1.57        9.74     12.24 o
  -1   8  15        2.31        6.95      8.78 o
   0   8  15        5.82        7.66     10.02 o
   1   8  15        3.99        8.36     10.29 o
  -7   9  15        1.49      100.69     43.33 o
  -6   9  15        2.07        5.63      7.46 o
  -5   9  15        0.09       14.77     14.96 o
  -4   9  15        6.39        7.93     10.34 o
  -3   9  15        3.41        7.42      8.23 o
  -2   9  15        1.71        5.49      7.40 o
  -1   9  15        0.00        4.14      5.50 o
 -12   0  16      187.28      231.24     26.01 o
 -10   0  16       77.10       70.05     12.16 o
  -8   0  16      309.36      256.03     13.42 o
  -6   0  16      307.82      344.96     16.24 o
  -4   0  16      256.37      213.22     13.97 o
  -2   0  16      336.95      352.79     17.51 o
   0   0  16       23.62       26.11     12.81 o
   2   0  16      138.76      155.90     16.76 o
   4   0  16        0.12        8.65     10.51 o
 -13   1  16       40.89       59.90     23.75 o
 -12   1  16       13.22        9.30     11.35 o
 -11   1  16      271.33      292.08     19.30 o
 -10   1  16       25.26       34.84     10.08 o
  -9   1  16       67.92       72.80     10.86 o
  -8   1  16      144.33      163.76     10.31 o
  -7   1  16      348.45      349.79     13.29 o
  -6   1  16      212.58      220.66     13.47 o
  -5   1  16       11.99       28.88      7.09 o
  -4   1  16       34.93       34.72      6.96 o
  -3   1  16      446.42      425.34     14.87 o
  -2   1  16       60.80       65.10      7.64 o
  -1   1  16       39.06       50.87      8.86 o
   0   1  16      206.40      226.73     11.29 o
   1   1  16       28.15       20.26      8.54 o
   2   1  16       55.59       60.03     11.79 o
   3   1  16       56.89       65.25     12.22 o
   4   1  16       14.07        6.62      6.57 o
   5   1  16        2.25        5.53      5.94 o
 -13   2  16       19.95       80.35     34.58 o
 -12   2  16      100.76      101.93     22.64 o
 -11   2  16        9.36       10.04      8.85 o
 -10   2  16        9.02       13.47      9.73 o
  -9   2  16       67.17       81.08     10.38 o
  -8   2  16      284.83      283.84     16.71 o
  -7   2  16        0.36        7.27      6.52 o
  -6   2  16      126.43      112.60      8.83 o
  -5   2  16      147.45      168.59      9.84 o
  -4   2  16      111.49      110.40      9.05 o
  -3   2  16       38.08       49.27      8.23 o
  -2   2  16      139.16      145.44     10.28 o
  -1   2  16       62.12       63.40      8.26 o
   0   2  16       12.49        7.09      6.32 o
   1   2  16        2.23       15.16      8.33 o
   2   2  16       37.30       24.84     10.55 o
   3   2  16        0.01        8.39      9.95 o
   4   2  16       14.18       11.89      9.55 o
   5   2  16        4.06        7.19      9.12 o
 -13   3  16       32.03        5.08      6.76 o
 -12   3  16       12.25        4.75      6.32 o
 -11   3  16        4.19        6.26      7.25 o
 -10   3  16      172.79      200.58     14.55 o
  -9   3  16        2.16       18.24      9.82 o
  -8   3  16       10.99       16.57      9.15 o
  -7   3  16      422.85      434.23     19.28 o
  -6   3  16       22.86        7.46      6.10 o
  -5   3  16       37.63       61.22     12.75 o
  -4   3  16      556.95      616.32     30.00 o
  -3   3  16        5.53        3.95      4.19 o
  -2   3  16       56.54       55.48      8.56 o
  -1   3  16       90.35      113.74      9.68 o
   0   3  16        0.30        5.93      6.09 o
   1   3  16       96.79       91.38     14.05 o
   2   3  16       30.28       48.15     11.64 o
   3   3  16        0.00        9.48     11.38 o
   4   3  16       29.86       28.39     12.95 o
   5   3  16        0.35       25.07     16.05 o
 -12   4  16       13.02        4.33      5.85 o
 -11   4  16       10.32        9.89     10.80 o
 -10   4  16        1.27       12.09     15.35 o
  -9   4  16      154.71      148.84     19.06 o
  -8   4  16       65.34       60.57     15.05 o
  -7   4  16        0.05        4.89      4.74 o
  -6   4  16       36.37       30.54     10.00 o
  -5   4  16      206.11      244.55     23.90 o
  -4   4  16       23.54       15.33      8.67 o
  -3   4  16       75.79       88.19      9.49 o
  -2   4  16       35.29       46.44     10.04 o
  -1   4  16       49.65       54.97      9.01 o
   0   4  16        2.22       15.87     10.34 o
   1   4  16       11.46        5.88      6.13 o
   2   4  16        5.86        5.52      5.86 o
   3   4  16       18.19       28.29     16.18 o
   4   4  16        0.31        6.52      8.39 o
 -11   5  16        9.73        6.09      7.90 o
 -10   5  16       37.96       16.17     12.93 o
  -9   5  16       53.59       44.49     16.09 o
  -8   5  16       54.28       65.55     12.91 o
  -7   5  16        5.63        7.50      9.06 o
  -6   5  16       69.09       48.36     12.65 o
  -5   5  16       20.21       12.21      7.15 o
  -4   5  16       78.96      101.62     10.31 o
  -3   5  16      103.85       92.96      9.07 o
  -2   5  16       10.10        4.20      4.68 o
  -1   5  16       23.86       26.63     10.16 o
   0   5  16       78.96       97.06     13.89 o
   1   5  16       35.70       36.71     17.08 o
   2   5  16        4.57       11.58     11.01 o
   3   5  16       11.49        5.21      5.68 o
   4   5  16        0.56        5.02      6.68 o
 -10   6  16        2.22        8.54      9.44 o
  -9   6  16       40.61       16.35     16.01 o
  -8   6  16        3.01       23.66     14.37 o
  -7   6  16        0.07       15.12     13.37 o
  -6   6  16       16.11       30.38     10.72 o
  -5   6  16       60.26       45.20     11.32 o
  -4   6  16        0.01        3.96      4.41 o
  -3   6  16        0.24       12.87      9.05 o
  -2   6  16        1.27        4.65      4.94 o
  -1   6  16       64.30       65.91     12.43 o
   0   6  16        3.96        6.38      6.67 o
   1   6  16        5.16       28.12     12.65 o
   2   6  16        1.00        6.21      8.07 o
   3   6  16        0.08        7.15      8.41 o
  -9   7  16        3.01        5.63      7.27 o
  -8   7  16       12.85       15.16     14.96 o
  -7   7  16        0.57        7.28      9.25 o
  -6   7  16       23.31        8.74      8.57 o
  -5   7  16       19.37       18.18     17.06 o
  -4   7  16       11.60       10.51      9.84 o
  -3   7  16       18.07       42.19     12.79 o
  -2   7  16        2.59        9.76      8.88 o
  -1   7  16        1.01        7.54      9.25 o
   0   7  16       31.10       38.06     13.31 o
   1   7  16        9.88       28.70     15.23 o
   2   7  16        0.28        3.65      5.03 o
  -8   8  16        4.43        7.86      9.91 o
  -7   8  16        0.10        4.79      6.40 o
  -6   8  16        0.52        8.96     11.90 o
  -5   8  16       18.27        6.50      8.79 o
  -4   8  16        0.14        9.47     10.14 o
  -3   8  16        0.03        7.54      9.62 o
  -2   8  16        5.01        7.19      9.26 o
  -1   8  16        1.09        6.70      8.45 o
   0   8  16        0.61       52.37     26.88 o
 -11   0  17       32.87       25.63     21.74 o
  -9   0  17      426.33      458.23     23.61 o
  -7   0  17       35.63       39.68     15.19 o
  -5   0  17      139.77      158.67     14.78 o
  -3   0  17      267.75      314.52     16.53 o
  -1   0  17      405.50      404.19     22.73 o
   1   0  17        1.00       10.11     11.77 o
   3   0  17        2.75       20.98     15.06 o
 -12   1  17        0.03        6.34      8.29 o
 -11   1  17       48.59       25.65     18.13 o
 -10   1  17      140.36      155.45     13.13 o
  -9   1  17        0.25        6.91      6.46 o
  -8   1  17      146.36      163.90     11.95 o
  -7   1  17        3.69        7.79      6.72 o
  -6   1  17      174.85      159.06     12.41 o
  -5   1  17        1.17        9.84     11.24 o
  -4   1  17      315.01      351.76     17.31 o
  -3   1  17        0.40        3.94      3.97 o
  -2   1  17       18.84       24.08      7.28 o
  -1   1  17       27.18       40.35      8.56 o
   0   1  17       83.25       75.28      9.14 o
   1   1  17       25.07       28.49      8.72 o
   2   1  17        2.77       12.58     14.93 o
   3   1  17        3.44        7.15      9.04 o
   4   1  17       12.91       50.91     20.72 o
 -11   2  17       45.25       19.69     19.18 o
 -10   2  17       27.75        6.52      7.33 o
  -9   2  17       86.12       69.71     17.53 o
  -8   2  17        9.11        8.05      7.23 o
  -7   2  17       26.08       21.78      8.04 o
  -6   2  17       78.96       95.35     10.69 o
  -5   2  17      468.13      411.75     17.77 o
  -4   2  17       61.65       79.00     11.65 o
  -3   2  17        2.68       13.85      9.10 o
  -2   2  17        7.98        5.74      5.54 o
  -1   2  17        1.55        8.82     10.22 o
   0   2  17       12.11       16.75      9.31 o
   1   2  17       38.18       62.72     15.45 o
   2   2  17       31.42       26.82     11.32 o
   3   2  17       29.86       20.42     14.03 o
   4   2  17        0.09        5.91      6.20 o
 -12   3  17        3.09       75.95     46.23 o
 -11   3  17       70.83       76.62     19.64 o
 -10   3  17       83.99       33.08     32.92 o
  -9   3  17        1.48        6.26      7.74 o
  -8   3  17        5.62        7.77      7.44 o
  -7   3  17      107.24      101.38     13.60 o
  -6   3  17       45.01       33.53     10.64 o
  -5   3  17        4.52        9.04      8.67 o
  -4   3  17       85.90       79.24     13.04 o
  -3   3  17      140.17      121.96     10.96 o
  -2   3  17        0.03        3.96      4.19 o
  -1   3  17       10.33       18.38      9.84 o
   0   3  17       56.48       33.16     14.76 o
   1   3  17        0.54       10.78      7.88 o
   2   3  17        6.95        4.70      5.08 o
   3   3  17       26.39       35.35     19.11 o
   4   3  17        0.22        8.68      9.97 o
 -11   4  17        4.08        4.59      6.09 o
 -10   4  17       34.34        8.11      9.88 o
  -9   4  17       42.21        9.31      8.86 o
  -8   4  17      131.08      152.58     16.72 o
  -7   4  17       25.41        7.11      6.86 o
  -6   4  17       27.97       28.38     11.62 o
  -5   4  17        5.23        8.98      7.44 o
  -4   4  17        3.22        9.27     10.65 o
  -3   4  17        9.34        4.63      5.07 o
  -2   4  17      135.90      155.02     18.04 o
  -1   4  17       66.85       68.61     13.91 o
   0   4  17        0.76        6.68      8.37 o
   1   4  17        1.17        4.46      4.81 o
   2   4  17        2.78        7.37      9.36 o
   3   4  17        1.34        7.62      7.82 o
 -11   5  17       36.12        3.53      4.88 o
 -10   5  17        3.56        5.26      5.99 o
  -9   5  17        0.92        8.82     10.49 o
  -8   5  17        0.65        4.99      6.49 o
  -7   5  17      130.54      117.51     23.95 o
  -6   5  17        4.60       10.85      8.82 o
  -5   5  17        2.64        7.16      6.56 o
  -4   5  17        0.29        9.63      8.35 o
  -3   5  17       17.90       38.68     11.59 o
  -2   5  17       30.36       30.63     10.74 o
  -1   5  17       17.73        7.28      7.27 o
   0   5  17        1.65        8.86     11.21 o
   1   5  17        3.74        8.58      9.31 o
   2   5  17       10.60        7.20      7.19 o
 -10   6  17        1.17        4.91      6.44 o
  -9   6  17        1.28        6.60      8.42 o
  -8   6  17       15.46        7.13      8.04 o
  -7   6  17        0.12        6.74      8.61 o
  -6   6  17       85.31       86.04     14.96 o
  -5   6  17        0.13        6.30      6.83 o
  -4   6  17       33.92       34.12     18.12 o
  -3   6  17       14.31       29.73     11.80 o
  -2   6  17        0.50        6.57      8.35 o
  -1   6  17        2.07        8.26     10.35 o
   0   6  17        6.59        6.11      6.72 o
   1   6  17        2.07        7.17      9.33 o
  -8   7  17        6.85       13.52     11.96 o
  -7   7  17       23.95        7.33      9.11 o
  -6   7  17        0.01        7.57     10.02 o
  -5   7  17        0.57        8.27      9.18 o
  -4   7  17        8.20        7.57      9.57 o
  -3   7  17       12.91        9.58     11.96 o
  -2   7  17        3.87        6.99      8.23 o
  -1   7  17        3.10        5.17      6.19 o
   0   7  17        0.25        7.64      8.87 o
  -5   8  17        0.34        7.97     10.39 o
  -4   8  17        0.35        6.49      8.64 o
  -3   8  17        1.11        5.20      6.73 o
 -10   0  18       86.76      100.38     21.43 o
  -8   0  18      177.21      161.23     21.90 o
  -6   0  18       73.74       56.15     12.54 o
  -4   0  18       22.01       31.46     11.30 o
  -2   0  18      112.01      108.70     16.49 o
   0   0  18        4.12       12.39     14.45 o
   2   0  18       14.23       16.66     12.64 o
 -12   1  18        5.23       11.02     13.31 o
 -11   1  18      110.37      115.21     25.53 o
 -10   1  18       65.17       55.60     13.52 o
  -9   1  18        0.69        9.02     11.20 o
  -8   1  18        0.08        7.73      9.16 o
  -7   1  18      245.26      255.18     12.97 o
  -6   1  18       10.64       12.24      7.44 o
  -5   1  18        2.26        3.80      4.22 o
  -4   1  18      107.65       95.88      9.64 o
  -3   1  18       82.21       87.31      8.66 o
  -2   1  18       22.82       19.16      9.55 o
  -1   1  18       48.96       41.99      9.51 o
   0   1  18        8.67        5.76      5.69 o
   1   1  18       15.02       11.04      8.15 o
   2   1  18       17.40       24.02     12.36 o
   3   1  18        9.04        4.63      5.42 o
 -11   2  18        8.65       10.30     11.52 o
 -10   2  18       16.91       11.38     11.86 o
  -9   2  18       47.03       23.96     12.95 o
  -8   2  18       66.49       49.49     12.02 o
  -7   2  18       17.02       14.07      9.25 o
  -6   2  18      139.35      138.78     12.58 o
  -5   2  18       54.43       46.45     10.49 o
  -4   2  18       65.65       44.35      8.37 o
  -3   2  18       18.97       22.31      8.56 o
  -2   2  18       64.20       58.41      8.66 o
  -1   2  18        5.86        8.48      6.68 o
   0   2  18       25.39       14.28     10.81 o
   1   2  18        4.19       29.96     16.18 o
   2   2  18       22.13        7.33      7.64 o
   3   2  18        3.12        7.32      7.89 o
 -11   3  18       54.94       68.97     35.26 o
 -10   3  18        5.42       10.69     13.63 o
  -9   3  18       28.59       22.68     18.38 o
  -8   3  18       95.77       75.56     19.79 o
  -7   3  18       42.74       17.02     12.49 o
  -6   3  18       51.53       46.25     11.29 o
  -5   3  18       22.04       27.71     13.91 o
  -4   3  18       21.83       30.04     16.13 o
  -3   3  18      101.46      113.65     11.16 o
  -2   3  18        9.95       18.18      8.94 o
  -1   3  18        0.42        8.29      9.92 o
   0   3  18       52.29       34.50     11.36 o
   1   3  18        4.18       16.44      9.14 o
   2   3  18        9.11        4.92      5.74 o
 -11   4  18        2.59        7.76      9.94 o
 -10   4  18        0.15        5.95      7.15 o
  -9   4  18       62.84       33.48     21.40 o
  -8   4  18       35.63       15.41     15.74 o
  -7   4  18        0.05       10.59     13.29 o
  -6   4  18        6.94        5.06      5.63 o
  -5   4  18       50.44       50.43     19.42 o
  -4   4  18        0.53        5.89      5.78 o
  -3   4  18       43.87       50.91     10.64 o
  -2   4  18        7.33        6.97      7.98 o
  -1   4  18       34.80       17.32     11.90 o
   0   4  18        6.54        8.56      9.00 o
   1   4  18        0.06        6.59      8.86 o
   2   4  18        0.18        8.86      9.24 o
 -10   5  18       37.40        5.56      7.11 o
  -9   5  18        0.13       47.35     21.41 o
  -8   5  18       21.41       37.04     19.42 o
  -7   5  18       39.20       10.28     11.20 o
  -6   5  18       14.96        9.43      9.41 o
  -5   5  18        9.77        7.87      7.83 o
  -4   5  18       76.86       74.31     15.17 o
  -3   5  18       13.25       24.16     11.43 o
  -2   5  18        1.03        9.77     12.21 o
  -1   5  18        3.72        7.05      9.25 o
   0   5  18       14.53        8.29      8.23 o
   1   5  18       18.83       11.20     11.11 o
  -9   6  18       26.94        6.09      7.85 o
  -8   6  18        1.22        9.65     11.47 o
  -7   6  18        3.68        6.40      8.40 o
  -6   6  18        0.06        6.99      8.99 o
  -5   6  18       38.43       20.19     20.32 o
  -4   6  18        0.01        8.41     10.69 o
  -3   6  18        4.13        8.33     10.47 o
  -2   6  18        0.03        5.26      5.99 o
  -1   6  18        4.90       11.87     11.91 o
   0   6  18        0.95        6.45      8.57 o
  -6   7  18        0.43        8.74      9.57 o
  -5   7  18        0.26        4.73      6.39 o
  -4   7  18       13.31        6.42      7.65 o
  -3   7  18        3.79        4.27      5.82 o
  -2   7  18        5.53       38.97     28.54 o
 -11   0  19       35.99       15.25     17.12 o
  -9   0  19      103.84      112.42     17.21 o
  -7   0  19       68.91       88.91     13.97 o
  -5   0  19      219.64      218.75     18.08 o
  -3   0  19       22.87       17.37     12.91 o
  -1   0  19        1.04        8.43      8.27 o
   1   0  19       10.68       33.02     17.22 o
 -11   1  19        2.07        6.56      8.69 o
 -10   1  19       86.33       73.50     21.46 o
  -9   1  19        0.15       13.66     10.37 o
  -8   1  19       77.85       77.85     13.73 o
  -7   1  19       14.90       16.40      9.67 o
  -6   1  19       23.69        4.97      5.04 o
  -5   1  19        2.30        8.84     10.65 o
  -4   1  19      106.35      117.20     10.83 o
  -3   1  19       22.27        9.99      7.69 o
  -2   1  19        0.62        5.48      5.52 o
  -1   1  19        1.57        9.10     10.90 o
   0   1  19       37.19       29.90     11.12 o
   1   1  19        1.70        5.85      7.62 o
   2   1  19        0.35        7.05      9.11 o
 -11   2  19        3.87        0.00     96.99 o
 -10   2  19       25.26        6.72      7.91 o
  -9   2  19      104.46      111.72     19.74 o
  -8   2  19       26.68       26.40     17.52 o
  -7   2  19        3.33        9.29     11.24 o
  -6   2  19        8.81        5.71      6.10 o
  -5   2  19       27.66       22.19     10.78 o
  -4   2  19        0.27        7.56      9.06 o
  -3   2  19       48.51       55.52     10.14 o
  -2   2  19       24.09       24.59     12.54 o
  -1   2  19       63.15       58.79     10.48 o
   0   2  19        0.63        9.84     12.82 o
   1   2  19        3.64        5.52      6.52 o
 -10   3  19       14.06        9.11     10.20 o
  -9   3  19        1.97        7.61      9.99 o
  -8   3  19       20.74       17.45     12.88 o
  -7   3  19       40.98       19.25     15.02 o
  -6   3  19       22.13        9.46      8.23 o
  -5   3  19        3.34       12.25      9.31 o
  -4   3  19       36.57       32.02     10.86 o
  -3   3  19       10.66       14.92     11.32 o
  -2   3  19        6.92        6.36      6.24 o
  -1   3  19       24.83       23.60     11.69 o
   0   3  19       10.11        7.39      9.88 o
   1   3  19        0.50        4.27      5.14 o
  -9   4  19        6.59        8.29     10.22 o
  -8   4  19        4.74        7.54      9.98 o
  -7   4  19        0.49        6.11      7.05 o
  -6   4  19       58.54       34.20     13.58 o
  -5   4  19       30.41       28.29     15.62 o
  -4   4  19       22.60        5.72      6.11 o
  -3   4  19        0.04       10.33     12.75 o
  -2   4  19        9.34        4.91      5.59 o
  -1   4  19        0.11        5.56      7.42 o
   0   4  19        9.92       17.63     11.69 o
  -8   5  19        1.30        5.47      7.33 o
  -7   5  19       31.78       54.01     24.73 o
  -6   5  19        2.05       34.91     19.57 o
  -5   5  19        6.61        8.27      8.66 o
  -4   5  19        0.88        7.46      9.53 o
  -3   5  19       25.48        5.14      5.88 o
  -2   5  19        0.66        9.33      9.19 o
  -1   5  19        2.31        5.99      7.95 o
  -6   6  19        9.42       10.01     12.51 o
  -5   6  19        0.01        8.53      9.46 o
  -4   6  19        0.41        7.27      8.47 o
  -3   6  19        0.66        5.80      7.77 o
 -10   0  20       22.11        8.92     11.79 o
  -8   0  20       31.26        8.05     10.00 o
  -6   0  20      122.61      139.29     16.01 o
  -4   0  20       27.87        8.98      9.94 o
  -2   0  20       29.45       43.09     17.38 o
   0   0  20       24.76       32.40     16.86 o
 -10   1  20        0.29        8.49     10.77 o
  -9   1  20        0.09        8.79      9.25 o
  -8   1  20       16.81        5.03      5.83 o
  -7   1  20       83.68       60.75     13.58 o
  -6   1  20        4.10       17.55     13.31 o
  -5   1  20       14.73       15.42     10.03 o
  -4   1  20        0.11       11.97     10.08 o
  -3   1  20       45.81       51.18     11.41 o
  -2   1  20       10.59       14.75     10.64 o
  -1   1  20       10.36       12.94      9.18 o
   0   1  20        5.90        6.66      8.89 o
  -9   2  20       24.68        9.80     10.33 o
  -8   2  20       38.23        9.06      9.63 o
  -7   2  20        3.83        7.05      8.78 o
  -6   2  20       16.08       23.71     16.08 o
  -5   2  20        5.16        8.09      9.83 o
  -4   2  20        0.07        8.05      9.81 o
  -3   2  20       15.82       34.56     11.67 o
  -2   2  20       26.42       32.10     11.46 o
  -1   2  20        4.53        6.85      8.72 o
   0   2  20        1.44       10.26     10.91 o
  -9   3  20        0.67        8.69      9.77 o
  -8   3  20       21.32        7.40      9.10 o
  -7   3  20       42.76        6.35      8.17 o
  -6   3  20        0.05        7.17      9.10 o
  -5   3  20        0.08        6.71      6.87 o
  -4   3  20       37.25       31.56     12.26 o
  -3   3  20        1.48        3.83      4.46 o
  -2   3  20        0.59        7.25      8.06 o
  -1   3  20        7.04       22.96     12.81 o
  -8   4  20        5.52        6.64      8.16 o
  -7   4  20       20.75        9.14     10.67 o
  -6   4  20       16.36       74.01     27.78 o
  -5   4  20       27.59        8.91     11.91 o
  -4   4  20        3.25       14.98     14.28 o
  -3   4  20        3.48        6.40      8.63 o
  -2   4  20        1.95        5.24      6.00 o
  -6   5  20        2.11        0.00     28.49 o
  -5   5  20        2.32        5.97      8.12 o
  -4   5  20       13.00        6.52      8.58 o
  -7   0  21        0.77       18.28     18.26 o
  -5   0  21       11.43       13.60     16.67 o
  -3   0  21       28.07       14.63     14.59 o
  -8   1  21       40.05       69.76     34.78 o
  -7   1  21        4.17        8.80      9.91 o
  -6   1  21        2.41        4.91      5.71 o
  -5   1  21        0.36        4.31      4.99 o
  -4   1  21       32.25       17.39     13.23 o
  -3   1  21        0.12        4.91      6.60 o
  -2   1  21        0.24        7.45     10.02 o
  -7   2  21       21.73       10.25     12.30 o
  -6   2  21       16.31        8.42      8.49 o
  -5   2  21       33.97       12.73     13.17 o
  -4   2  21        2.13        5.72      7.56 o
  -3   2  21        5.15       13.97     11.61 o
  -6   3  21        1.50        6.01      8.10 o
  -5   3  21        5.81       10.24     13.32 o
  -4   3  21       10.38        6.06      8.19 o
 
